# Supplementary material for: Bromido({2-[2-(diphenyl­phosphan­yl)benzyl­idene]hydrazin-1-yl­idene}(4-meth­oxy­anilino)methane­thiol­ato)palladium(II) acetone monosolvate
Source: Acta Crystallogr Sect E Struct Rep Online. 2012 Jun 30;68(Pt 7):m991–2. doi: 10.1107/S1600536812028760 (PMC3393237; doi:10.1107/S1600536812028760)
Supplement: Supplementary file 1 [file e-68-0m991-sup1.cif]

##############################################################################
#                                                                            #
# This CIF contains the data in a paper accepted for publication in          #
# Acta Crystallographica Section E. It conforms to the requirements of       #
# Notes for Authors for Acta Crystallographica Section E, and has been       #
# peer reviewed under the auspices of the IUCr Commission on Journals.       #
#                                                                            #
# Full details of the Crystallographic Information File format               #
# are given in the paper "The Crystallographic Information File (CIF):       #
# a New Standard Archive File for Crystallography" by S. R. Hall, F. H.      #
# Allen and I. D. Brown [Acta Cryst. (1991), A47, 655-685].                  #
#                                                                            #
# The current version of the core CIF dictionary is obtainable from          #
# ftp://ftp.iucr.org/pub/cif_core.dic.                                       #
#                                                                            #
# Software is freely available for graphical display of the structure(s)     #
# in this CIF. For information consult the CIF software page                 #
# http://www.iucr.org/resources/cif/software.                                #
#                                                                            #
# This file may be used for bona fide research purposes within the           #
# scientific community so long as proper attribution is given to the journal # 
# article from which it was obtained.                                        #
#                                                                            #
##############################################################################
data_I
_audit_creation_method     SHELXL-97
_chemical_name_systematic
;
Bromido({2-[2-(diphenylphosphanyl)benzylidene]hydrazin-1-ylidene}(4-
methoxyanilino)methanethiolato)palladium(II) acetone monosolvate
;
_chemical_name_common     ?
_chemical_formula_moiety     'C27 H23 Br N3 O P Pd S, C3 H6 O'
_chemical_formula_sum     'C30 H29 Br N3 O2 P Pd S'
_chemical_formula_iupac     '[Pd Br (C27 H23 N3 O P S)], C3 H6 O'
_chemical_formula_weight     712.90
_chemical_melting_point     ?
_symmetry_cell_setting     monoclinic
_symmetry_space_group_name_H-M     'P 21/c'
_symmetry_space_group_name_Hall     '-P 2ybc'
loop_
    _symmetry_equiv_pos_as_xyz
    'x, y, z'
    '-x, y+1/2, -z+1/2'
    '-x, -y, -z'
    'x, -y-1/2, z-1/2'
_cell_length_a     9.75940(10)
_cell_length_b     13.7946(2)
_cell_length_c     21.8681(3)
_cell_angle_alpha     90.00
_cell_angle_beta     104.0920(10)
_cell_angle_gamma     90.00
_cell_volume     2855.44(6)
_cell_formula_units_Z     4
_cell_measurement_reflns_used     9855
_cell_measurement_theta_min     2.61
_cell_measurement_theta_max     32.69
_cell_measurement_temperature     100.0(10)
_exptl_crystal_description     'block'
_exptl_crystal_colour     'orange'
_exptl_crystal_size_max     0.34
_exptl_crystal_size_mid     0.29
_exptl_crystal_size_min     0.28
_exptl_crystal_density_diffrn     1.658
_exptl_crystal_density_meas     ?
_exptl_crystal_density_method     'not measured'
_exptl_crystal_F_000     1432
_exptl_absorpt_coefficient_mu     2.212
_exptl_absorpt_correction_type     multi-scan
_exptl_absorpt_process_details     '(<i>SADABS</i>; Bruker, 2009)'
_exptl_absorpt_correction_T_min     0.5193
_exptl_absorpt_correction_T_max     0.5814
_exptl_special_details
;
The crystal was placed in the cold stream of an Oxford Cryosystems Cobra
open-flow nitrogen cryostat (Cosier & Glazer, 1986) operating at 100.0 (1) K.
;
_diffrn_ambient_temperature     100.0(10)
_diffrn_radiation_type     MoK\a
_diffrn_radiation_wavelength     0.71073
_diffrn_radiation_source     'fine-focus sealed tube'
_diffrn_radiation_monochromator     graphite
_diffrn_measurement_device_type     'Bruker SMART APEXII CCD'
_diffrn_measurement_method     '\f and \w scans'
_diffrn_detector_area_resol_mean     ?
_diffrn_reflns_number     39886
_diffrn_reflns_av_R_equivalents     0.0199
_diffrn_reflns_av_sigmaI/netI     0.0246
_diffrn_reflns_theta_min     1.92
_diffrn_reflns_theta_max     32.74
_diffrn_reflns_theta_full     32.74
_diffrn_measured_fraction_theta_max     0.989
_diffrn_measured_fraction_theta_full     0.989
_diffrn_reflns_limit_h_min     -14
_diffrn_reflns_limit_h_max     13
_diffrn_reflns_limit_k_min     -20
_diffrn_reflns_limit_k_max     20
_diffrn_reflns_limit_l_min     -33
_diffrn_reflns_limit_l_max     31
_diffrn_standards_number     0
_diffrn_standards_interval_count     .
_diffrn_standards_interval_time     .
_diffrn_standards_decay_%     ?
_refine_special_details
;
Refinement of <i>F</i>^2^ against ALL reflections. The weighted <i>R</i>-factor
<i>wR</i> and goodness of fit <i>S</i> are based on <i>F</i>^2^, conventional
<i>R</i>-factors <i>R</i> are based on <i>F</i>, with <i>F</i> set to zero for
negative <i>F</i>^2^. The threshold expression of <i>F</i>^2^ >
\s(<i>F</i>^2^) is used only for calculating <i>R</i>-factors(gt) <i>etc</i>.
and is not relevant to the choice of reflections for refinement.
<i>R</i>-factors based on <i>F</i>^2^ are statistically about twice as large
as those based on <i>F</i>, and <i>R</i>- factors based on ALL data will be
even larger.
;
_reflns_number_total     10415
_reflns_number_gt     8861
_reflns_threshold_expression     I>2\s(I)
_refine_ls_structure_factor_coef     Fsqd
_refine_ls_matrix_type     full
_refine_ls_R_factor_all     0.0319
_refine_ls_R_factor_gt     0.0229
_refine_ls_wR_factor_gt     0.0514
_refine_ls_wR_factor_ref     0.0552
_refine_ls_goodness_of_fit_ref     1.039
_refine_ls_restrained_S_all     1.039
_refine_ls_number_reflns     10415
_refine_ls_number_parameters     359
_refine_ls_number_restraints     0
_refine_ls_hydrogen_treatment     mixed
_refine_ls_weighting_scheme     calc
_refine_ls_weighting_details
         'calc w=1/[\s^2^(Fo^2^)+(0.0214P)^2^+1.9887P] where P=(Fo^2^+2Fc^2^)/3'
_atom_sites_solution_hydrogens     geom
_atom_sites_solution_primary     direct
_atom_sites_solution_secondary     difmap
_refine_ls_shift/su_max     0.003
_refine_ls_shift/su_mean     0.000
_refine_diff_density_max     0.567
_refine_diff_density_min     -0.508
_refine_ls_extinction_method     none
_refine_ls_extinction_coef     ?
loop_
    _atom_type_symbol
    _atom_type_description
    _atom_type_scat_dispersion_real
    _atom_type_scat_dispersion_imag
    _atom_type_scat_source
    'C' 'C' 0.0033 0.0016
                         'International Tables Vol C Tables 4.2.6.8 and 6.1.1.4'
    'H' 'H' 0.0000 0.0000
                         'International Tables Vol C Tables 4.2.6.8 and 6.1.1.4'
    'N' 'N' 0.0061 0.0033
                         'International Tables Vol C Tables 4.2.6.8 and 6.1.1.4'
    'O' 'O' 0.0106 0.0060
                         'International Tables Vol C Tables 4.2.6.8 and 6.1.1.4'
    'P' 'P' 0.1023 0.0942
                         'International Tables Vol C Tables 4.2.6.8 and 6.1.1.4'
    'S' 'S' 0.1246 0.1234
                         'International Tables Vol C Tables 4.2.6.8 and 6.1.1.4'
    'Br' 'Br' -0.2901 2.4595
                         'International Tables Vol C Tables 4.2.6.8 and 6.1.1.4'
    'Pd' 'Pd' -0.9988 1.0072
                         'International Tables Vol C Tables 4.2.6.8 and 6.1.1.4'
_computing_data_collection     'APEX2 (Bruker, 2009)'
_computing_cell_refinement     'SAINT (Bruker, 2009)'
_computing_data_reduction     'SAINT (Bruker, 2009)'
_computing_structure_solution     'SHELXTL (Sheldrick, 2008)'
_computing_structure_refinement     'SHELXTL (Sheldrick, 2008)'
_computing_molecular_graphics     'SHELXTL (Sheldrick, 2008)'
_computing_publication_material
                             'SHELXTL (Sheldrick, 2008) and PLATON (Spek, 2009)'
loop_
    _atom_site_type_symbol
    _atom_site_label
    _atom_site_fract_x
    _atom_site_fract_y
    _atom_site_fract_z
    _atom_site_U_iso_or_equiv
    _atom_site_adp_type
    _atom_site_calc_flag
    _atom_site_refinement_flags
    _atom_site_occupancy
    _atom_site_symmetry_multiplicity
    _atom_site_disorder_assembly
    _atom_site_disorder_group
    Pd Pd1 0.704790(10) 0.779680(8) 0.641136(5) 0.01125(3) Uani d . 1 1 . .
    Br Br1 0.488416(14) 0.688667(11) 0.631039(7) 0.01661(3) Uani d . 1 1 . .
    S S1 0.60716(4) 0.88536(3) 0.559230(18) 0.01615(7) Uani d . 1 1 . .
    P P1 0.80778(4) 0.71221(3) 0.734540(17) 0.01189(6) Uani d . 1 1 . .
    O O1 1.14215(11) 1.29985(8) 0.48277(6) 0.0204(2) Uani d . 1 1 . .
    N N1 0.88698(12) 0.84952(9) 0.64072(5) 0.0121(2) Uani d . 1 1 . .
    N N2 0.88304(12) 0.93600(9) 0.60730(6) 0.0141(2) Uani d . 1 1 . .
    N N3 0.74780(13) 1.03604(9) 0.53199(6) 0.0163(2) Uani d . 1 1 . .
    C C1 1.01540(14) 0.82094(11) 0.66483(7) 0.0142(3) Uani d . 1 1 . .
    H H1A 1.0873 0.8613 0.6562 0.017 Uiso calc R 1 1 . .
    C C2 1.06536(14) 0.73545(10) 0.70334(7) 0.0132(2) Uani d . 1 1 . .
    C C3 1.20598(14) 0.70940(11) 0.70649(7) 0.0156(3) Uani d . 1 1 . .
    H H3A 1.2597 0.7471 0.6844 0.019 Uiso calc R 1 1 . .
    C C4 1.26828(15) 0.62984(11) 0.74116(7) 0.0175(3) Uani d . 1 1 . .
    H H4A 1.3628 0.6125 0.7417 0.021 Uiso calc R 1 1 . .
    C C5 1.19220(15) 0.57571(11) 0.77498(7) 0.0183(3) Uani d . 1 1 . .
    H H5A 1.2348 0.5216 0.7991 0.022 Uiso calc R 1 1 . .
    C C6 1.05325(15) 0.60090(11) 0.77346(7) 0.0162(3) Uani d . 1 1 . .
    H H6A 1.0020 0.5642 0.7972 0.019 Uiso calc R 1 1 . .
    C C7 0.98815(14) 0.67937(10) 0.73746(7) 0.0133(2) Uani d . 1 1 . .
    C C8 0.73152(14) 0.60811(11) 0.76440(7) 0.0139(2) Uani d . 1 1 . .
    C C9 0.71690(15) 0.52162(11) 0.73022(7) 0.0173(3) Uani d . 1 1 . .
    H H9A 0.7438 0.5185 0.6913 0.021 Uiso calc R 1 1 . .
    C C10 0.66292(16) 0.44031(11) 0.75344(8) 0.0198(3) Uani d . 1 1 . .
    H H10A 0.6544 0.3810 0.7307 0.024 Uiso calc R 1 1 . .
    C C11 0.62110(16) 0.44505(12) 0.80996(8) 0.0216(3) Uani d . 1 1 . .
    H H11A 0.5845 0.3890 0.8257 0.026 Uiso calc R 1 1 . .
    C C12 0.63286(16) 0.53128(12) 0.84311(8) 0.0214(3) Uani d . 1 1 . .
    H H12A 0.6029 0.5348 0.8813 0.026 Uiso calc R 1 1 . .
    C C13 0.68869(15) 0.61310(11) 0.82056(7) 0.0176(3) Uani d . 1 1 . .
    H H13A 0.6975 0.6722 0.8435 0.021 Uiso calc R 1 1 . .
    C C14 0.81635(14) 0.80673(10) 0.79286(7) 0.0134(2) Uani d . 1 1 . .
    C C15 0.69068(15) 0.85482(11) 0.79408(7) 0.0170(3) Uani d . 1 1 . .
    H H15A 0.6055 0.8383 0.7644 0.020 Uiso calc R 1 1 . .
    C C16 0.69001(16) 0.92636(12) 0.83842(8) 0.0195(3) Uani d . 1 1 . .
    H H16A 0.6044 0.9584 0.8394 0.023 Uiso calc R 1 1 . .
    C C17 0.81496(17) 0.95120(12) 0.88152(8) 0.0221(3) Uani d . 1 1 . .
    H H17A 0.8146 1.0002 0.9120 0.026 Uiso calc R 1 1 . .
    C C18 0.94000(17) 0.90461(12) 0.88012(8) 0.0225(3) Uani d . 1 1 . .
    H H18A 1.0252 0.9222 0.9095 0.027 Uiso calc R 1 1 . .
    C C19 0.94167(15) 0.83214(11) 0.83592(7) 0.0182(3) Uani d . 1 1 . .
    H H19A 1.0275 0.8003 0.8351 0.022 Uiso calc R 1 1 . .
    C C20 0.76103(14) 0.95539(10) 0.56883(7) 0.0137(2) Uani d . 1 1 . .
    C C21 0.85096(15) 1.10329(11) 0.52262(7) 0.0148(3) Uani d . 1 1 . .
    C C22 0.80186(15) 1.18361(11) 0.48507(7) 0.0181(3) Uani d . 1 1 . .
    H H22A 0.7031 1.1919 0.4687 0.022 Uiso calc R 1 1 . .
    C C23 0.89460(16) 1.25220(12) 0.47100(7) 0.0182(3) Uani d . 1 1 . .
    H H23A 0.8592 1.3071 0.4459 0.022 Uiso calc R 1 1 . .
    C C24 1.03915(15) 1.23961(11) 0.49406(7) 0.0166(3) Uani d . 1 1 . .
    C C25 1.08861(15) 1.15945(11) 0.53156(7) 0.0166(3) Uani d . 1 1 . .
    H H25A 1.1875 1.1509 0.5472 0.020 Uiso calc R 1 1 . .
    C C26 0.99713(15) 1.09190(11) 0.54654(7) 0.0155(3) Uani d . 1 1 . .
    H H26A 1.0330 1.0382 0.5728 0.019 Uiso calc R 1 1 . .
    C C27 1.09781(17) 1.38688(12) 0.44904(8) 0.0215(3) Uani d . 1 1 . .
    H H27A 1.1808 1.4238 0.4449 0.032 Uiso calc R 1 1 . .
    H H27B 1.0425 1.4257 0.4719 0.032 Uiso calc R 1 1 . .
    H H27C 1.0395 1.3711 0.4070 0.032 Uiso calc R 1 1 . .
    O O2 0.28740(16) 0.89352(14) 0.89867(9) 0.0568(5) Uani d . 1 1 . .
    C C28 0.5216(2) 0.88159(18) 0.96035(10) 0.0389(5) Uani d . 1 1 . .
    H H28A 0.5261 0.9520 0.9552 0.058 Uiso calc R 1 1 . .
    H H28B 0.6047 0.8514 0.9506 0.058 Uiso calc R 1 1 . .
    H H28C 0.5200 0.8665 1.0040 0.058 Uiso calc R 1 1 . .
    C C29 0.39116(18) 0.84330(15) 0.91678(9) 0.0294(4) Uani d . 1 1 . .
    C C30 0.3951(3) 0.74038(17) 0.89679(11) 0.0439(5) Uani d . 1 1 . .
    H H30A 0.2984 0.7168 0.8804 0.066 Uiso calc R 1 1 . .
    H H30B 0.4424 0.7009 0.9330 0.066 Uiso calc R 1 1 . .
    H H30C 0.4471 0.7358 0.8638 0.066 Uiso calc R 1 1 . .
    H H1N3 0.666(2) 1.0483(14) 0.5108(9) 0.017(5) Uiso d . 1 1 . .
loop_
    _atom_site_aniso_label
    _atom_site_aniso_U_11
    _atom_site_aniso_U_22
    _atom_site_aniso_U_33
    _atom_site_aniso_U_12
    _atom_site_aniso_U_13
    _atom_site_aniso_U_23
    Pd1 0.01062(4) 0.01195(5) 0.01123(5) 0.00014(3) 0.00274(3) 0.00117(4)
    Br1 0.01181(6) 0.01856(7) 0.01935(7) -0.00098(5) 0.00360(5) 0.00368(5)
    S1 0.01293(14) 0.01705(17) 0.01712(17) -0.00071(12) 0.00104(12) 0.00493(13)
    P1 0.01176(14) 0.01188(16) 0.01216(16) -0.00036(12) 0.00319(12) 0.00106(12)
    O1 0.0186(5) 0.0174(5) 0.0254(6) -0.0022(4) 0.0054(4) 0.0058(4)
    N1 0.0139(5) 0.0115(5) 0.0110(5) -0.0003(4) 0.0030(4) 0.0009(4)
    N2 0.0157(5) 0.0117(5) 0.0148(6) -0.0009(4) 0.0033(4) 0.0027(4)
    N3 0.0141(5) 0.0155(6) 0.0180(6) 0.0006(4) 0.0013(4) 0.0060(5)
    C1 0.0138(6) 0.0146(7) 0.0147(6) -0.0011(5) 0.0046(5) 0.0007(5)
    C2 0.0127(5) 0.0138(7) 0.0131(6) 0.0000(4) 0.0029(5) -0.0006(5)
    C3 0.0132(6) 0.0168(7) 0.0170(7) 0.0001(5) 0.0041(5) 0.0005(5)
    C4 0.0144(6) 0.0186(7) 0.0197(7) 0.0023(5) 0.0044(5) 0.0011(6)
    C5 0.0181(6) 0.0169(7) 0.0201(7) 0.0043(5) 0.0048(5) 0.0036(6)
    C6 0.0163(6) 0.0158(7) 0.0168(7) 0.0013(5) 0.0046(5) 0.0031(5)
    C7 0.0127(5) 0.0140(6) 0.0132(6) 0.0002(5) 0.0034(5) -0.0007(5)
    C8 0.0122(5) 0.0148(6) 0.0137(6) -0.0007(5) 0.0014(5) 0.0037(5)
    C9 0.0176(6) 0.0163(7) 0.0174(7) -0.0004(5) 0.0033(5) 0.0015(5)
    C10 0.0194(6) 0.0141(7) 0.0242(8) -0.0020(5) 0.0018(6) 0.0013(6)
    C11 0.0179(6) 0.0192(7) 0.0264(8) -0.0049(5) 0.0027(6) 0.0076(6)
    C12 0.0211(7) 0.0246(8) 0.0190(7) -0.0037(6) 0.0060(6) 0.0050(6)
    C13 0.0191(6) 0.0178(7) 0.0161(7) -0.0019(5) 0.0048(5) 0.0010(5)
    C14 0.0152(6) 0.0130(6) 0.0124(6) 0.0003(5) 0.0044(5) 0.0008(5)
    C15 0.0163(6) 0.0181(7) 0.0165(7) 0.0015(5) 0.0039(5) -0.0002(5)
    C16 0.0215(7) 0.0180(7) 0.0204(7) 0.0028(5) 0.0075(6) -0.0020(6)
    C17 0.0252(7) 0.0190(8) 0.0218(8) 0.0008(6) 0.0052(6) -0.0047(6)
    C18 0.0210(7) 0.0227(8) 0.0212(8) -0.0006(6) 0.0002(6) -0.0057(6)
    C19 0.0163(6) 0.0183(7) 0.0189(7) 0.0007(5) 0.0024(5) -0.0020(5)
    C20 0.0158(6) 0.0129(6) 0.0134(6) 0.0001(5) 0.0053(5) 0.0001(5)
    C21 0.0160(6) 0.0135(6) 0.0148(6) 0.0000(5) 0.0032(5) 0.0014(5)
    C22 0.0162(6) 0.0178(7) 0.0190(7) 0.0008(5) 0.0018(5) 0.0032(6)
    C23 0.0202(6) 0.0152(7) 0.0184(7) 0.0008(5) 0.0033(5) 0.0043(5)
    C24 0.0186(6) 0.0155(7) 0.0158(7) -0.0019(5) 0.0046(5) -0.0001(5)
    C25 0.0157(6) 0.0172(7) 0.0162(7) 0.0000(5) 0.0026(5) 0.0010(5)
    C26 0.0174(6) 0.0133(6) 0.0151(6) 0.0007(5) 0.0028(5) 0.0024(5)
    C27 0.0247(7) 0.0168(7) 0.0222(8) -0.0033(6) 0.0044(6) 0.0047(6)
    O2 0.0318(8) 0.0650(12) 0.0747(13) 0.0166(8) 0.0149(8) 0.0380(10)
    C28 0.0411(11) 0.0494(13) 0.0270(10) -0.0042(9) 0.0097(8) -0.0033(9)
    C29 0.0239(8) 0.0400(11) 0.0266(9) 0.0040(7) 0.0105(7) 0.0133(8)
    C30 0.0570(14) 0.0432(13) 0.0313(11) -0.0085(11) 0.0107(10) -0.0021(9)
_geom_special_details
;
All e.s.d.'s (except the e.s.d. in the dihedral angle between two l.s. planes)
are estimated using the full covariance matrix. The cell e.s.d.'s are taken
into account individually in the estimation of e.s.d.'s in distances, angles
and torsion angles; correlations between e.s.d.'s in cell parameters are only
used when they are defined by crystal symmetry. An approximate (isotropic)
treatment of cell e.s.d.'s is used for estimating e.s.d.'s involving l.s.
planes.
;
loop_
    _geom_bond_atom_site_label_1
    _geom_bond_atom_site_label_2
    _geom_bond_site_symmetry_2
    _geom_bond_distance
    _geom_bond_publ_flag
    Pd1 N1 . 2.0243(12) y
    Pd1 P1 . 2.2470(4) y
    Pd1 S1 . 2.3260(4) y
    Pd1 Br1 . 2.42015(17) y
    S1 C20 . 1.7547(14) ?
    P1 C7 . 1.8037(14) ?
    P1 C8 . 1.8109(15) ?
    P1 C14 . 1.8115(15) ?
    O1 C24 . 1.3722(18) ?
    O1 C27 . 1.4203(19) ?
    N1 C1 . 1.2971(17) ?
    N1 N2 . 1.3945(17) ?
    N2 C20 . 1.3075(18) ?
    N3 C20 . 1.3610(19) ?
    N3 C21 . 1.4202(19) ?
    N3 H1N3 . 0.836(19) ?
    C1 C2 . 1.462(2) ?
    C1 H1A . 0.9500 ?
    C2 C3 . 1.4040(19) ?
    C2 C7 . 1.413(2) ?
    C3 C4 . 1.387(2) ?
    C3 H3A . 0.9500 ?
    C4 C5 . 1.387(2) ?
    C4 H4A . 0.9500 ?
    C5 C6 . 1.392(2) ?
    C5 H5A . 0.9500 ?
    C6 C7 . 1.397(2) ?
    C6 H6A . 0.9500 ?
    C8 C13 . 1.392(2) ?
    C8 C9 . 1.397(2) ?
    C9 C10 . 1.387(2) ?
    C9 H9A . 0.9500 ?
    C10 C11 . 1.394(2) ?
    C10 H10A . 0.9500 ?
    C11 C12 . 1.383(2) ?
    C11 H11A . 0.9500 ?
    C12 C13 . 1.395(2) ?
    C12 H12A . 0.9500 ?
    C13 H13A . 0.9500 ?
    C14 C19 . 1.394(2) ?
    C14 C15 . 1.400(2) ?
    C15 C16 . 1.385(2) ?
    C15 H15A . 0.9500 ?
    C16 C17 . 1.390(2) ?
    C16 H16A . 0.9500 ?
    C17 C18 . 1.386(2) ?
    C17 H17A . 0.9500 ?
    C18 C19 . 1.393(2) ?
    C18 H18A . 0.9500 ?
    C19 H19A . 0.9500 ?
    C21 C22 . 1.393(2) ?
    C21 C26 . 1.4035(19) ?
    C22 C23 . 1.394(2) ?
    C22 H22A . 0.9500 ?
    C23 C24 . 1.389(2) ?
    C23 H23A . 0.9500 ?
    C24 C25 . 1.391(2) ?
    C25 C26 . 1.384(2) ?
    C25 H25A . 0.9500 ?
    C26 H26A . 0.9500 ?
    C27 H27A . 0.9800 ?
    C27 H27B . 0.9800 ?
    C27 H27C . 0.9800 ?
    O2 C29 . 1.211(2) ?
    C28 C29 . 1.489(3) ?
    C28 H28A . 0.9800 ?
    C28 H28B . 0.9800 ?
    C28 H28C . 0.9800 ?
    C29 C30 . 1.489(3) ?
    C30 H30A . 0.9800 ?
    C30 H30B . 0.9800 ?
    C30 H30C . 0.9800 ?
loop_
    _geom_angle_atom_site_label_1
    _geom_angle_atom_site_label_2
    _geom_angle_atom_site_label_3
    _geom_angle_site_symmetry_1
    _geom_angle_site_symmetry_3
    _geom_angle
    _geom_angle_publ_flag
    N1 Pd1 P1 . . 90.13(3) y
    N1 Pd1 S1 . . 83.90(3) y
    P1 Pd1 S1 . . 165.537(15) y
    N1 Pd1 Br1 . . 173.90(3) y
    P1 Pd1 Br1 . . 93.172(10) y
    S1 Pd1 Br1 . . 94.023(10) y
    C20 S1 Pd1 . . 94.29(5) ?
    C7 P1 C8 . . 105.74(7) ?
    C7 P1 C14 . . 106.17(7) ?
    C8 P1 C14 . . 105.63(7) ?
    C7 P1 Pd1 . . 110.66(5) ?
    C8 P1 Pd1 . . 121.60(5) ?
    C14 P1 Pd1 . . 106.00(5) ?
    C24 O1 C27 . . 117.48(12) ?
    C1 N1 N2 . . 111.94(11) ?
    C1 N1 Pd1 . . 128.05(10) ?
    N2 N1 Pd1 . . 119.82(8) ?
    C20 N2 N1 . . 114.64(12) ?
    C20 N3 C21 . . 130.61(12) ?
    C20 N3 H1N3 . . 115.7(13) ?
    C21 N3 H1N3 . . 113.7(13) ?
    N1 C1 C2 . . 129.27(13) ?
    N1 C1 H1A . . 115.4 ?
    C2 C1 H1A . . 115.4 ?
    C3 C2 C7 . . 118.33(13) ?
    C3 C2 C1 . . 114.81(12) ?
    C7 C2 C1 . . 126.86(12) ?
    C4 C3 C2 . . 121.49(14) ?
    C4 C3 H3A . . 119.3 ?
    C2 C3 H3A . . 119.3 ?
    C5 C4 C3 . . 119.80(13) ?
    C5 C4 H4A . . 120.1 ?
    C3 C4 H4A . . 120.1 ?
    C4 C5 C6 . . 119.85(14) ?
    C4 C5 H5A . . 120.1 ?
    C6 C5 H5A . . 120.1 ?
    C5 C6 C7 . . 120.90(14) ?
    C5 C6 H6A . . 119.6 ?
    C7 C6 H6A . . 119.6 ?
    C6 C7 C2 . . 119.60(13) ?
    C6 C7 P1 . . 121.37(11) ?
    C2 C7 P1 . . 119.02(11) ?
    C13 C8 C9 . . 120.06(14) ?
    C13 C8 P1 . . 121.13(12) ?
    C9 C8 P1 . . 118.81(11) ?
    C10 C9 C8 . . 119.56(14) ?
    C10 C9 H9A . . 120.2 ?
    C8 C9 H9A . . 120.2 ?
    C9 C10 C11 . . 120.39(15) ?
    C9 C10 H10A . . 119.8 ?
    C11 C10 H10A . . 119.8 ?
    C12 C11 C10 . . 120.00(14) ?
    C12 C11 H11A . . 120.0 ?
    C10 C11 H11A . . 120.0 ?
    C11 C12 C13 . . 120.04(15) ?
    C11 C12 H12A . . 120.0 ?
    C13 C12 H12A . . 120.0 ?
    C8 C13 C12 . . 119.93(15) ?
    C8 C13 H13A . . 120.0 ?
    C12 C13 H13A . . 120.0 ?
    C19 C14 C15 . . 119.75(14) ?
    C19 C14 P1 . . 122.61(11) ?
    C15 C14 P1 . . 117.64(11) ?
    C16 C15 C14 . . 120.30(14) ?
    C16 C15 H15A . . 119.9 ?
    C14 C15 H15A . . 119.9 ?
    C15 C16 C17 . . 119.83(14) ?
    C15 C16 H16A . . 120.1 ?
    C17 C16 H16A . . 120.1 ?
    C18 C17 C16 . . 120.15(15) ?
    C18 C17 H17A . . 119.9 ?
    C16 C17 H17A . . 119.9 ?
    C17 C18 C19 . . 120.47(14) ?
    C17 C18 H18A . . 119.8 ?
    C19 C18 H18A . . 119.8 ?
    C18 C19 C14 . . 119.49(14) ?
    C18 C19 H19A . . 120.3 ?
    C14 C19 H19A . . 120.3 ?
    N2 C20 N3 . . 119.24(13) ?
    N2 C20 S1 . . 125.67(11) ?
    N3 C20 S1 . . 115.09(10) ?
    C22 C21 C26 . . 118.78(13) ?
    C22 C21 N3 . . 116.77(13) ?
    C26 C21 N3 . . 124.40(13) ?
    C21 C22 C23 . . 121.41(14) ?
    C21 C22 H22A . . 119.3 ?
    C23 C22 H22A . . 119.3 ?
    C24 C23 C22 . . 119.45(14) ?
    C24 C23 H23A . . 120.3 ?
    C22 C23 H23A . . 120.3 ?
    O1 C24 C23 . . 125.66(14) ?
    O1 C24 C25 . . 115.03(13) ?
    C23 C24 C25 . . 119.31(14) ?
    C26 C25 C24 . . 121.57(13) ?
    C26 C25 H25A . . 119.2 ?
    C24 C25 H25A . . 119.2 ?
    C25 C26 C21 . . 119.47(14) ?
    C25 C26 H26A . . 120.3 ?
    C21 C26 H26A . . 120.3 ?
    O1 C27 H27A . . 109.5 ?
    O1 C27 H27B . . 109.5 ?
    H27A C27 H27B . . 109.5 ?
    O1 C27 H27C . . 109.5 ?
    H27A C27 H27C . . 109.5 ?
    H27B C27 H27C . . 109.5 ?
    C29 C28 H28A . . 109.5 ?
    C29 C28 H28B . . 109.5 ?
    H28A C28 H28B . . 109.5 ?
    C29 C28 H28C . . 109.5 ?
    H28A C28 H28C . . 109.5 ?
    H28B C28 H28C . . 109.5 ?
    O2 C29 C30 . . 121.9(2) ?
    O2 C29 C28 . . 121.5(2) ?
    C30 C29 C28 . . 116.55(18) ?
    C29 C30 H30A . . 109.5 ?
    C29 C30 H30B . . 109.5 ?
    H30A C30 H30B . . 109.5 ?
    C29 C30 H30C . . 109.5 ?
    H30A C30 H30C . . 109.5 ?
    H30B C30 H30C . . 109.5 ?
loop_
    _geom_torsion_atom_site_label_1
    _geom_torsion_atom_site_label_2
    _geom_torsion_atom_site_label_3
    _geom_torsion_atom_site_label_4
    _geom_torsion_site_symmetry_1
    _geom_torsion_site_symmetry_2
    _geom_torsion_site_symmetry_3
    _geom_torsion_site_symmetry_4
    _geom_torsion
    _geom_torsion_publ_flag
    N1 Pd1 S1 C20 . . . . -8.51(6) ?
    P1 Pd1 S1 C20 . . . . 57.59(7) ?
    Br1 Pd1 S1 C20 . . . . 177.24(5) ?
    N1 Pd1 P1 C7 . . . . -38.54(6) ?
    S1 Pd1 P1 C7 . . . . -103.92(7) ?
    Br1 Pd1 P1 C7 . . . . 136.33(5) ?
    N1 Pd1 P1 C8 . . . . -163.47(7) ?
    S1 Pd1 P1 C8 . . . . 131.15(7) ?
    Br1 Pd1 P1 C8 . . . . 11.40(6) ?
    N1 Pd1 P1 C14 . . . . 76.16(6) ?
    S1 Pd1 P1 C14 . . . . 10.78(8) ?
    Br1 Pd1 P1 C14 . . . . -108.97(5) ?
    P1 Pd1 N1 C1 . . . . 31.57(12) ?
    S1 Pd1 N1 C1 . . . . -161.62(13) ?
    P1 Pd1 N1 N2 . . . . -153.83(10) ?
    S1 Pd1 N1 N2 . . . . 12.97(9) ?
    C1 N1 N2 C20 . . . . 163.04(13) ?
    Pd1 N1 N2 C20 . . . . -12.37(16) ?
    N2 N1 C1 C2 . . . . 179.29(14) ?
    Pd1 N1 C1 C2 . . . . -5.8(2) ?
    N1 C1 C2 C3 . . . . 162.00(15) ?
    N1 C1 C2 C7 . . . . -19.1(3) ?
    C7 C2 C3 C4 . . . . 1.1(2) ?
    C1 C2 C3 C4 . . . . -179.93(14) ?
    C2 C3 C4 C5 . . . . -1.7(2) ?
    C3 C4 C5 C6 . . . . 0.7(2) ?
    C4 C5 C6 C7 . . . . 1.0(2) ?
    C5 C6 C7 C2 . . . . -1.6(2) ?
    C5 C6 C7 P1 . . . . 179.50(12) ?
    C3 C2 C7 C6 . . . . 0.6(2) ?
    C1 C2 C7 C6 . . . . -178.32(14) ?
    C3 C2 C7 P1 . . . . 179.52(11) ?
    C1 C2 C7 P1 . . . . 0.6(2) ?
    C8 P1 C7 C6 . . . . -16.37(14) ?
    C14 P1 C7 C6 . . . . 95.55(13) ?
    Pd1 P1 C7 C6 . . . . -149.86(11) ?
    C8 P1 C7 C2 . . . . 164.69(11) ?
    C14 P1 C7 C2 . . . . -83.39(12) ?
    Pd1 P1 C7 C2 . . . . 31.20(13) ?
    C7 P1 C8 C13 . . . . 114.45(12) ?
    C14 P1 C8 C13 . . . . 2.16(13) ?
    Pd1 P1 C8 C13 . . . . -118.39(11) ?
    C7 P1 C8 C9 . . . . -65.12(12) ?
    C14 P1 C8 C9 . . . . -177.42(11) ?
    Pd1 P1 C8 C9 . . . . 62.03(12) ?
    C13 C8 C9 C10 . . . . -1.6(2) ?
    P1 C8 C9 C10 . . . . 177.93(11) ?
    C8 C9 C10 C11 . . . . 1.1(2) ?
    C9 C10 C11 C12 . . . . 0.2(2) ?
    C10 C11 C12 C13 . . . . -1.1(2) ?
    C9 C8 C13 C12 . . . . 0.8(2) ?
    P1 C8 C13 C12 . . . . -178.73(11) ?
    C11 C12 C13 C8 . . . . 0.5(2) ?
    C7 P1 C14 C19 . . . . -9.13(15) ?
    C8 P1 C14 C19 . . . . 102.87(13) ?
    Pd1 P1 C14 C19 . . . . -126.86(12) ?
    C7 P1 C14 C15 . . . . 171.21(11) ?
    C8 P1 C14 C15 . . . . -76.79(13) ?
    Pd1 P1 C14 C15 . . . . 53.48(12) ?
    C19 C14 C15 C16 . . . . -1.0(2) ?
    P1 C14 C15 C16 . . . . 178.68(12) ?
    C14 C15 C16 C17 . . . . 0.6(2) ?
    C15 C16 C17 C18 . . . . 0.1(3) ?
    C16 C17 C18 C19 . . . . -0.4(3) ?
    C17 C18 C19 C14 . . . . 0.1(3) ?
    C15 C14 C19 C18 . . . . 0.6(2) ?
    P1 C14 C19 C18 . . . . -179.03(12) ?
    N1 N2 C20 N3 . . . . -177.19(12) ?
    N1 N2 C20 S1 . . . . 2.55(19) ?
    C21 N3 C20 N2 . . . . 6.7(2) ?
    C21 N3 C20 S1 . . . . -173.09(13) ?
    Pd1 S1 C20 N2 . . . . 6.11(13) ?
    Pd1 S1 C20 N3 . . . . -174.14(10) ?
    C20 N3 C21 C22 . . . . -175.16(15) ?
    C20 N3 C21 C26 . . . . 7.3(3) ?
    C26 C21 C22 C23 . . . . 0.0(2) ?
    N3 C21 C22 C23 . . . . -177.65(14) ?
    C21 C22 C23 C24 . . . . 1.0(2) ?
    C27 O1 C24 C23 . . . . 5.6(2) ?
    C27 O1 C24 C25 . . . . -175.06(14) ?
    C22 C23 C24 O1 . . . . 178.40(15) ?
    C22 C23 C24 C25 . . . . -0.9(2) ?
    O1 C24 C25 C26 . . . . -179.49(14) ?
    C23 C24 C25 C26 . . . . -0.1(2) ?
    C24 C25 C26 C21 . . . . 1.1(2) ?
    C22 C21 C26 C25 . . . . -1.0(2) ?
    N3 C21 C26 C25 . . . . 176.44(14) ?
loop_
    _geom_hbond_atom_site_label_D
    _geom_hbond_atom_site_label_H
    _geom_hbond_atom_site_label_A
    _geom_hbond_site_symmetry_A
    _geom_hbond_distance_DH
    _geom_hbond_distance_HA
    _geom_hbond_distance_DA
    _geom_hbond_angle_DHA
    _geom_hbond_publ_flag
    C26 H26A N2 . 0.95 2.29 2.890(2) 121 yes
    C3 H3A Br1 1_655 0.95 2.87 3.5520(14) 129 yes
    C9 H9A O2 2_646 0.95 2.58 3.318(2) 135 yes
_iucr_refine_instructions_details
;
TITL pdbrpns2_0m in P2(1)/c (100)
CELL  0.71073    9.7594   13.7946   21.8681    90.000   104.092    90.000
ZERR  4           0.0001    0.0002    0.0003     0.000     0.001     0.000
LATT   1
SYMM             - X ,    0.50000 + Y ,    0.50000 - Z
SFAC C H N O P S BR PD
UNIT 120 116 12 8 4 4 4 4
TEMP -173.000
SIZE 0.275 0.288 0.341
L.S. 10
BOND $H
FMAP 2 1 60
OMIT 2 9 18
OMIT -8 12 16
OMIT 4 13 16
OMIT -3 14 2
OMIT 7 16 2
OMIT -4 16 4
OMIT 5 14 13
OMIT 3 10 15
PLAN 20
ACTA
CONF
WGHT    0.021400    1.988700
FVAR       0.24707
PD1   8    0.704790    0.779680    0.641136    11.00000    0.01062    0.01195 =
         0.01123    0.00117    0.00274    0.00014
BR1   7    0.488416    0.688667    0.631039    11.00000    0.01181    0.01856 =
         0.01935    0.00368    0.00360   -0.00098
S1    6    0.607158    0.885364    0.559230    11.00000    0.01293    0.01705 =
         0.01712    0.00493    0.00104   -0.00071
P1    5    0.807783    0.712214    0.734540    11.00000    0.01176    0.01188 =
         0.01216    0.00106    0.00319   -0.00036
O1    4    1.142153    1.299850    0.482770    11.00000    0.01856    0.01739 =
         0.02537    0.00582    0.00544   -0.00219
N1    3    0.886976    0.849524    0.640715    11.00000    0.01389    0.01148 =
         0.01095    0.00092    0.00298   -0.00030
N2    3    0.883035    0.936000    0.607302    11.00000    0.01569    0.01167 =
         0.01477    0.00270    0.00329   -0.00091
N3    3    0.747797    1.036038    0.531992    11.00000    0.01408    0.01546 =
         0.01799    0.00602    0.00133    0.00061
C1    1    1.015398    0.820943    0.664825    11.00000    0.01384    0.01455 =
         0.01471    0.00069    0.00457   -0.00109
AFIX  43
H1A   2    1.087294    0.861340    0.656226    11.00000   -1.20000
AFIX   0
C2    1    1.065360    0.735451    0.703345    11.00000    0.01266    0.01381 =
         0.01310   -0.00055    0.00290   -0.00005
C3    1    1.205981    0.709397    0.706490    11.00000    0.01320    0.01681 =
         0.01698    0.00051    0.00412    0.00012
AFIX  43
H3A   2    1.259678    0.747105    0.684375    11.00000   -1.20000
AFIX   0
C4    1    1.268284    0.629839    0.741158    11.00000    0.01440    0.01863 =
         0.01974    0.00112    0.00441    0.00229
AFIX  43
H4A   2    1.362788    0.612484    0.741728    11.00000   -1.20000
AFIX   0
C5    1    1.192201    0.575713    0.774982    11.00000    0.01807    0.01687 =
         0.02012    0.00359    0.00483    0.00431
AFIX  43
H5A   2    1.234789    0.521579    0.799137    11.00000   -1.20000
AFIX   0
C6    1    1.053252    0.600898    0.773456    11.00000    0.01630    0.01575 =
         0.01684    0.00313    0.00463    0.00129
AFIX  43
H6A   2    1.002021    0.564220    0.797218    11.00000   -1.20000
AFIX   0
C7    1    0.988150    0.679373    0.737456    11.00000    0.01271    0.01403 =
         0.01324   -0.00071    0.00336    0.00017
C8    1    0.731515    0.608110    0.764396    11.00000    0.01219    0.01484 =
         0.01373    0.00368    0.00144   -0.00074
C9    1    0.716900    0.521621    0.730222    11.00000    0.01765    0.01634 =
         0.01735    0.00147    0.00331   -0.00043
AFIX  43
H9A   2    0.743756    0.518502    0.691329    11.00000   -1.20000
AFIX   0
C10   1    0.662919    0.440312    0.753439    11.00000    0.01936    0.01406 =
         0.02425    0.00129    0.00175   -0.00202
AFIX  43
H10A  2    0.654384    0.381044    0.730699    11.00000   -1.20000
AFIX   0
C11   1    0.621100    0.445050    0.809964    11.00000    0.01786    0.01916 =
         0.02639    0.00762    0.00270   -0.00488
AFIX  43
H11A  2    0.584530    0.389049    0.825707    11.00000   -1.20000
AFIX   0
C12   1    0.632862    0.531275    0.843106    11.00000    0.02109    0.02456 =
         0.01901    0.00496    0.00602   -0.00370
AFIX  43
H12A  2    0.602894    0.534765    0.881252    11.00000   -1.20000
AFIX   0
C13   1    0.688689    0.613101    0.820561    11.00000    0.01906    0.01777 =
         0.01610    0.00103    0.00479   -0.00185
AFIX  43
H13A  2    0.697484    0.672186    0.843507    11.00000   -1.20000
AFIX   0
C14   1    0.816351    0.806727    0.792864    11.00000    0.01520    0.01297 =
         0.01244    0.00084    0.00441    0.00034
C15   1    0.690682    0.854822    0.794083    11.00000    0.01628    0.01812 =
         0.01646   -0.00016    0.00394    0.00149
AFIX  43
H15A  2    0.605505    0.838293    0.764354    11.00000   -1.20000
AFIX   0
C16   1    0.690011    0.926356    0.838424    11.00000    0.02145    0.01799 =
         0.02039   -0.00202    0.00748    0.00280
AFIX  43
H16A  2    0.604391    0.958382    0.839395    11.00000   -1.20000
AFIX   0
C17   1    0.814956    0.951198    0.881522    11.00000    0.02518    0.01899 =
         0.02176   -0.00474    0.00518    0.00084
AFIX  43
H17A  2    0.814631    1.000214    0.912002    11.00000   -1.20000
AFIX   0
C18   1    0.939995    0.904612    0.880120    11.00000    0.02096    0.02271 =
         0.02121   -0.00566    0.00016   -0.00056
AFIX  43
H18A  2    1.025155    0.922214    0.909502    11.00000   -1.20000
AFIX   0
C19   1    0.941666    0.832141    0.835917    11.00000    0.01631    0.01834 =
         0.01887   -0.00197    0.00239    0.00068
AFIX  43
H19A  2    1.027522    0.800294    0.835119    11.00000   -1.20000
AFIX   0
C20   1    0.761028    0.955394    0.568826    11.00000    0.01575    0.01289 =
         0.01337    0.00007    0.00528    0.00012
C21   1    0.850963    1.103291    0.522619    11.00000    0.01599    0.01345 =
         0.01480    0.00145    0.00320   -0.00002
C22   1    0.801857    1.183614    0.485071    11.00000    0.01618    0.01779 =
         0.01895    0.00320    0.00185    0.00084
AFIX  43
H22A  2    0.703071    1.191851    0.468694    11.00000   -1.20000
AFIX   0
C23   1    0.894598    1.252201    0.471004    11.00000    0.02015    0.01525 =
         0.01835    0.00431    0.00325    0.00079
AFIX  43
H23A  2    0.859181    1.307085    0.445858    11.00000   -1.20000
AFIX   0
C24   1    1.039146    1.239606    0.494058    11.00000    0.01861    0.01552 =
         0.01583   -0.00009    0.00459   -0.00191
C25   1    1.088606    1.159453    0.531556    11.00000    0.01574    0.01720 =
         0.01622    0.00100    0.00264   -0.00004
AFIX  43
H25A  2    1.187531    1.150884    0.547249    11.00000   -1.20000
AFIX   0
C26   1    0.997126    1.091897    0.546543    11.00000    0.01744    0.01332 =
         0.01514    0.00240    0.00279    0.00071
AFIX  43
H26A  2    1.032982    1.038239    0.572815    11.00000   -1.20000
AFIX   0
C27   1    1.097807    1.386880    0.449036    11.00000    0.02471    0.01681 =
         0.02220    0.00470    0.00440   -0.00325
AFIX 137
H27A  2    1.180842    1.423842    0.444912    11.00000   -1.50000
H27B  2    1.042454    1.425726    0.471896    11.00000   -1.50000
H27C  2    1.039525    1.371121    0.407023    11.00000   -1.50000
AFIX   0
O2    4    0.287401    0.893516    0.898667    11.00000    0.03183    0.06496 =
         0.07467    0.03803    0.01486    0.01663
C28   1    0.521631    0.881588    0.960355    11.00000    0.04109    0.04937 =
         0.02698   -0.00329    0.00967   -0.00418
AFIX 137
H28A  2    0.526130    0.952000    0.955213    11.00000   -1.50000
H28B  2    0.604671    0.851415    0.950562    11.00000   -1.50000
H28C  2    0.519959    0.866546    1.003965    11.00000   -1.50000
AFIX   0
C29   1    0.391161    0.843302    0.916785    11.00000    0.02387    0.04004 =
         0.02656    0.01331    0.01048    0.00401
C30   1    0.395104    0.740381    0.896790    11.00000    0.05700    0.04320 =
         0.03134   -0.00215    0.01073   -0.00852
AFIX 137
H30A  2    0.298426    0.716752    0.880374    11.00000   -1.50000
H30B  2    0.442409    0.700885    0.933048    11.00000   -1.50000
H30C  2    0.447071    0.735760    0.863787    11.00000   -1.50000
AFIX   0
H1N3  2    0.666152    1.048252    0.510789    11.00000    0.01734
HKLF 4 1  1.0000  0.0000  0.0000  0.0000 -1.0000  0.0000 -1.0000  0.0000 -1.0000
REM  pdbrpns2_0m in P2(1)/c (100)
REM R1 =  0.0229 for   8861 Fo > 4sig(Fo)  and  0.0319 for all  10415 data
REM    359 parameters refined using      0 restraints
END
WGHT      0.0205      1.9684
REM Highest difference peak  0.567,  deepest hole -0.508,  1-sigma level  0.085
Q1    1   1.0322  1.1332  0.5423  11.00000  0.05    0.57
Q2    1   1.0534  1.2003  0.5175  11.00000  0.05    0.52
Q3    1   1.1467  0.7289  0.7121  11.00000  0.05    0.52
Q4    1   1.0394  0.7651  0.6794  11.00000  0.05    0.51
Q5    1   0.8818  0.8226  0.8155  11.00000  0.05    0.50
Q6    1   0.8318  1.1379  0.5018  11.00000  0.05    0.49
Q7    1   0.9160  0.6915  0.7407  11.00000  0.05    0.48
Q8    1   0.8088  0.8434  0.6393  11.00000  0.05    0.48
Q9    1   0.7652  0.8336  0.7940  11.00000  0.05    0.48
Q10   1   0.9227  1.1014  0.5266  11.00000  0.05    0.46
Q11   1   1.0153  0.6434  0.7568  11.00000  0.05    0.46
Q12   1   1.1232  0.5882  0.7744  11.00000  0.05    0.45
Q13   1   1.1042  1.3361  0.4623  11.00000  0.05    0.44
Q14   1   0.8491  1.2196  0.4783  11.00000  0.05    0.43
Q15   1   0.9696  1.2490  0.4788  11.00000  0.05    0.43
Q16   1   0.9475  0.8442  0.6608  11.00000  0.05    0.41
Q17   1   1.2283  0.6706  0.7202  11.00000  0.05    0.41
Q18   1   1.0265  0.7130  0.7206  11.00000  0.05    0.40
Q19   1   0.9569  0.8803  0.8605  11.00000  0.05    0.40
Q20   1   0.6931  0.8747  0.8219  11.00000  0.05    0.40
;
data_global
_journal_date_recd_electronic     2012-06-21
_journal_date_accepted     2012-06-25
_journal_name_full     'Acta Crystallographica, Section E'
_journal_year     2012
_journal_volume     68
_journal_issue      7
_journal_page_first     m991
_journal_page_last     m992
_journal_paper_category     QM
_journal_paper_doi     10.1107/S1600536812028760
_journal_coeditor_code     HB6867
_publ_contact_author_name     'Hoong-Kun Fun'
_publ_contact_author_address
;
X-ray Crystallography Unit
School of Physics
Universiti Sains Malaysia
11800 USM, Penang
Malaysia
;
_publ_contact_author_email     'hkfun@usm.my'
_publ_contact_author_fax     '604 6579150'
_publ_contact_author_phone     '604 6533652'
_publ_section_title
;\
Bromido({2-[2-(diphenylphosphanyl)benzylidene]hydrazin-1-ylidene}(4-\
methoxyanilino)methanethiolato)palladium(II) acetone monosolvate
;
loop_
    _publ_author_name
    _publ_author_footnote
    _publ_author_address
    'Mokthar, Khalisah Asilah' .
;
Department of Chemistry,
Faculty of Science,
Universiti Teknologi Malaysia,
81310 UTM Skudai,
Johor, Malaysia
;
    'Shamsuddin, Mustaffa' .
;
Department of Chemistry,
Faculty of Science,
Universiti Teknologi Malaysia,
81310 UTM Skudai,
Johor, Malaysia
Ibnu Sina Institute for Fundamental Science Studies,
Universiti Teknologi Malaysia,
81310 UTM Skudai,
Johor, Malaysia
;
    'Rosli, Mohd Mustaqim' .
;
X-ray Crystallography Unit
School of Physics
Universiti Sains Malaysia
11800 USM, Penang
Malaysia
;
    'Fun, Hoong-Kun'
;
Thomson Reuters ResearcherID: A-3561-2009.
;
;
X-ray Crystallography Unit
School of Physics
Universiti Sains Malaysia
11800 USM, Penang
Malaysia
;
