# Supplementary material for: Bromido({2-[2-(diphenyl­phosphan­yl)benzyl­idene]hydrazin-1-yl­idene}(4-meth­oxy­anilino)methane­thiol­ato)palladium(II) acetone monosolvate
Source: Acta Crystallogr Sect E Struct Rep Online. 2012 Jun 30;68(Pt 7):m991–2. doi: 10.1107/S1600536812028760 (PMC3393237; doi:10.1107/S1600536812028760)
Supplement: Supplementary file 2 [file e-68-0m991-Isup2.hkl]

# 
# h,k,l, Fc-squared, Fo-squared, sigma(Fo-squared) and status flag 
# 
data_I
_shelx_title ' pdbrpns2_0m in P2(1)/c (100)' 
_shelx_refln_list_code          4 
_shelx_F_calc_maximum      398.78 
_exptl_crystal_F_000      1432.00 
_reflns_d_resolution_high  0.6571 
 
loop_ 
 _symmetry_equiv_pos_as_xyz 
 'x, y, z' 
 '-x, y+1/2, -z+1/2' 
 '-x, -y, -z' 
 'x, -y-1/2, z-1/2' 
 
_cell_length_a     9.7594 
_cell_length_b    13.7946 
_cell_length_c    21.8681 
_cell_angle_alpha  90.000 
_cell_angle_beta  104.092 
_cell_angle_gamma  90.000 
 
_shelx_F_squared_multiplier     1.000 
 
loop_ 
 _refln_index_h 
 _refln_index_k 
 _refln_index_l 
 _refln_F_squared_calc 
 _refln_F_squared_meas 
 _refln_F_squared_sigma 
 _refln_observed_status 
   1   0   0      442.56      192.90     18.00 o 
   2   0   0    12250.04    12460.59    122.70 o 
   3   0   0     3493.72     3551.44     35.89 o 
   4   0   0    15962.03    16422.76    146.41 o 
   5   0   0    26051.60    25391.78    224.61 o 
   6   0   0     7377.16     7003.23     71.03 o 
   7   0   0      255.45      248.31     13.48 o 
   8   0   0       31.93       30.84     16.48 o 
   9   0   0    17783.33    17527.89    247.46 o 
  10   0   0    27499.65    26948.93    369.46 o 
  11   0   0      205.03      238.66     43.71 o 
  12   0   0     2115.30     2188.81     64.23 o 
  13   0   0        6.62      -17.00     31.78 o 
  14   0   0      618.66      610.93     79.44 o 
   1   1   0    51919.72    53352.88    519.39 o 
   2   1   0        0.69       -2.57      2.57 o 
   3   1   0     6257.08     6124.81     39.17 o 
   4   1   0    19524.60    19523.99    117.02 o 
   5   1   0     1381.58     1250.95     14.01 o 
   6   1   0     4817.44     4838.93     37.17 o 
   7   1   0      575.61      521.53     14.05 o 
   8   1   0    11162.11    10640.82    111.63 o 
   9   1   0    13896.86    14022.36    144.16 o 
  10   1   0       50.46        8.98     21.29 o 
  11   1   0     2515.88     2409.95     59.90 o 
  12   1   0      234.44      224.21     23.78 o 
  13   1   0     3133.72     3066.59     60.30 o 
  14   1   0     2840.54     2601.71    113.04 o 
   0   2   0    87594.59    88920.27   1325.87 o 
   1   2   0      285.05      253.94      8.94 o 
   2   2   0      931.94     1003.33     13.09 o 
   3   2   0     2297.80     2554.17     34.40 o 
   4   2   0    11421.57    11328.05     74.13 o 
   5   2   0    17138.04    16329.70    105.39 o 
   6   2   0     7413.46     7311.30     48.41 o 
   7   2   0      402.26      446.49     13.70 o 
   8   2   0     2702.03     2619.92     35.75 o 
   9   2   0     4870.05     4851.05     62.70 o 
  10   2   0    13147.12    12817.40    136.51 o 
  11   2   0      261.10      244.47     21.58 o 
  12   2   0     1588.74     1593.25     41.71 o 
  13   2   0       26.38      -18.90     21.78 o 
  14   2   0     1681.26     1723.70     77.82 o 
   1   3   0     6664.83     6539.03     49.48 o 
   2   3   0      587.10      535.71      9.89 o 
   3   3   0    30059.20    30005.56    221.40 o 
   4   3   0     5705.94     4949.83     39.26 o 
   5   3   0      329.63      375.03      9.02 o 
   6   3   0     2893.17     2709.07     30.96 o 
   7   3   0     5949.83     5744.71     69.62 o 
   8   3   0     6543.91     6097.80     65.04 o 
   9   3   0     2838.78     2892.53     45.14 o 
  10   3   0       22.32       29.26     16.37 o 
  11   3   0      332.48      278.83     22.48 o 
  12   3   0      649.46      661.13     30.23 o 
  13   3   0     3106.26     3170.11     57.73 o 
  14   3   0      788.28      752.78     60.03 o 
   0   4   0        9.72       20.48      5.00 o 
   1   4   0      135.52      156.31      7.10 o 
   2   4   0    16708.92    16380.56    136.78 o 
   3   4   0       51.95       12.55      5.44 o 
   4   4   0     4063.89     4128.74     84.81 o 
   5   4   0     2012.38     1781.44     21.78 o 
   6   4   0      907.93      904.03     19.74 o 
   7   4   0      830.57      849.31     17.26 o 
   8   4   0     3427.02     3216.07     42.09 o 
   9   4   0       85.06       88.79     13.85 o 
  10   4   0      656.06      645.01     26.07 o 
  11   4   0      148.52      117.64     20.21 o 
  12   4   0     1727.79     1572.89     41.44 o 
  13   4   0       16.21      -15.06     27.59 o 
  14   4   0      907.98      805.51     60.28 o 
   1   5   0     3460.16     3367.99     25.44 o 
   2   5   0     1253.10     1278.83     13.86 o 
   3   5   0    12296.18    13080.71     96.91 o 
   4   5   0      385.91      281.59     12.15 o 
   5   5   0      450.79      414.60     14.67 o 
   6   5   0     3747.11     3806.28     40.10 o 
   7   5   0     3258.30     3278.69     37.80 o 
   8   5   0     1755.74     1747.75     35.00 o 
   9   5   0      225.58      271.48     19.93 o 
  10   5   0      398.94      400.54     22.95 o 
  11   5   0     2261.62     2125.31     53.45 o 
  12   5   0       11.70      -19.42     25.36 o 
  13   5   0      664.09      555.69     37.79 o 
   0   6   0     3905.30     4112.68     42.44 o 
   1   6   0     2799.45     2803.30     22.22 o 
   2   6   0    10795.98    10209.22     70.70 o 
   3   6   0    13462.18    12844.83    127.52 o 
   4   6   0     2496.88     2468.38     23.75 o 
   5   6   0       19.95        7.15      7.24 o 
   6   6   0     1770.63     1563.11     31.82 o 
   7   6   0     4247.40     4299.69     58.10 o 
   8   6   0     4319.96     4425.32     61.36 o 
   9   6   0       12.02       12.52     15.55 o 
  10   6   0        6.59        8.25     18.06 o 
  11   6   0       77.72       82.98     42.99 o 
  12   6   0     1858.16     1962.39     55.24 o 
  13   6   0      534.48      446.77     50.77 o 
   1   7   0      114.87       66.28      5.32 o 
   2   7   0    10605.73    11514.95     72.68 o 
   3   7   0        6.35       39.63      5.60 o 
   4   7   0       30.03       32.39      6.28 o 
   5   7   0     1246.82     1197.41     20.13 o 
   6   7   0      519.07      551.55     18.76 o 
   7   7   0      337.00      358.10     19.60 o 
   8   7   0       51.39       54.52     15.54 o 
   9   7   0      168.51      190.79     35.10 o 
  10   7   0      839.28      818.91     32.98 o 
  11   7   0     3420.63     3416.58     68.29 o 
  12   7   0     1603.54     1664.29     53.20 o 
  13   7   0      929.26      991.82    164.14 o 
   0   8   0     6794.64     6933.87     68.15 o 
   1   8   0      835.88      755.16     13.32 o 
   2   8   0     3768.02     3582.74     28.66 o 
   3   8   0    15171.20    15176.33    104.35 o 
   4   8   0     6714.56     6285.32     76.29 o 
   5   8   0      264.25      270.63     13.82 o 
   6   8   0    13704.05    13202.29    144.84 o 
   7   8   0     4719.96     4717.62     65.43 o 
   8   8   0      946.82      980.03     30.37 o 
   9   8   0       26.52      -15.29     17.23 o 
  10   8   0      804.46      848.00     42.52 o 
  11   8   0      199.87      195.84     39.95 o 
  12   8   0      809.48      787.51     41.93 o 
  13   8   0      836.24      786.03     75.35 o 
   1   9   0      113.53      156.12      8.47 o 
   2   9   0      862.35      803.27     14.13 o 
   3   9   0      597.62      573.34     21.15 o 
   4   9   0      285.37      297.24     13.07 o 
   5   9   0      459.92      468.04     18.20 o 
   6   9   0       47.09       41.80     13.77 o 
   7   9   0     1032.55      978.61     30.50 o 
   8   9   0     1261.46     1348.64     39.78 o 
   9   9   0     1200.33     1190.90     32.37 o 
  10   9   0      205.95      203.76     21.10 o 
  11   9   0     1148.01     1170.06     35.25 o 
  12   9   0      630.44      674.50     51.97 o 
  13   9   0      411.59      554.99     54.65 o 
   0  10   0    11485.44    11300.36    115.46 o 
   1  10   0     2255.22     2189.89     25.77 o 
   2  10   0      257.91      291.43     11.00 o 
   3  10   0     3064.14     3015.64     38.52 o 
   4  10   0     5598.43     5488.79     84.22 o 
   5  10   0      621.05      643.49     26.09 o 
   6  10   0     5055.39     5009.86     62.46 o 
   7  10   0       19.08       40.67     16.50 o 
   8  10   0       33.58       59.57     16.59 o 
   9  10   0     3161.07     3175.63     50.25 o 
  10  10   0     2610.89     2549.40     46.49 o 
  11  10   0      141.80      146.59     23.07 o 
  12  10   0       18.50       -0.21     29.37 o 
   1  11   0     6829.63     6677.35     60.88 o 
   2  11   0     2711.35     2681.43     37.25 o 
   3  11   0      247.92      233.37     15.72 o 
   4  11   0        5.17       -3.96     12.32 o 
   5  11   0     1029.57     1080.86     30.78 o 
   6  11   0      149.61      141.63     18.84 o 
   7  11   0       58.65       42.23     18.35 o 
   8  11   0     1938.32     1996.87     45.61 o 
   9  11   0     2461.50     2417.05     44.77 o 
  10  11   0      557.38      588.97     28.97 o 
  11  11   0      884.77      892.82     34.33 o 
  12  11   0       59.93       40.65     39.24 o 
   0  12   0     9415.39     9337.75    173.62 o 
   1  12   0     3473.97     3588.88     55.73 o 
   2  12   0     9925.55     9908.56    105.30 o 
   3  12   0       21.71       15.04     12.72 o 
   4  12   0      365.52      368.90     19.49 o 
   5  12   0      188.63      197.10     17.92 o 
   6  12   0       79.32       82.60     18.97 o 
   7  12   0      599.42      594.16     28.90 o 
   8  12   0      248.56      258.02     43.24 o 
   9  12   0     1420.32     1441.11     42.97 o 
  10  12   0     1396.95     1447.61     45.29 o 
  11  12   0       42.69       60.54     40.40 o 
   1  13   0     6168.01     6171.59     82.80 o 
   2  13   0      105.79       82.94     19.55 o 
   3  13   0     1293.32     1258.46     60.75 o 
   4  13   0       53.63       53.74     21.33 o 
   5  13   0       57.52       29.62     21.86 o 
   6  13   0     2724.29     2713.87    207.36 o 
   7  13   0     1281.86     1295.72     48.33 o 
   8  13   0      479.51      494.75     36.14 o 
   9  13   0     1622.09     1626.68     52.34 o 
  10  13   0       62.38       47.73     26.58 o 
  11  13   0     2453.25     2565.85     71.01 o 
   0  14   0       24.07       18.80     24.25 o 
   1  14   0      167.01      176.22     21.73 o 
   2  14   0    12370.93    12425.45    170.84 o 
   3  14   0     1078.12      998.62     49.81 o 
   4  14   0      107.42      118.86     44.94 o 
   5  14   0     1074.11     1121.94     42.84 o 
   6  14   0      122.66      114.98     27.12 o 
   7  14   0     2903.10     3006.70     69.30 o 
   8  14   0     6014.27     6020.18    106.17 o 
   9  14   0      191.13      249.36     32.80 o 
  10  14   0     1254.32     1223.81     75.45 o 
   1  15   0     5218.94     5210.46     89.55 o 
   2  15   0      255.06      287.76     51.81 o 
   3  15   0     1776.18     1859.94     64.26 o 
   4  15   0     2658.10     2610.39     78.90 o 
   5  15   0      137.22      117.70     54.80 o 
   6  15   0     5653.80     5718.26    168.08 o 
   7  15   0     2391.68     2292.38    127.58 o 
   8  15   0       47.09       11.93     30.06 o 
   9  15   0      848.80      866.25     53.28 o 
  10  15   0      725.12      712.60     47.47 o 
   0  16   0      445.31      483.39     39.26 o 
   1  16   0     1291.33     1313.55     45.83 o 
   2  16   0     9105.97     9464.23    176.59 o 
   3  16   0     4880.31     4809.10    161.36 o 
   4  16   0       24.41       18.42     33.97 o 
   5  16   0      328.56      341.85     43.08 o 
   6  16   0      732.78      543.58     47.96 o 
   7  16   0     3585.97     3601.80    102.14 o 
   8  16   0     4197.94     3992.87    109.16 o 
   9  16   0       50.35       19.40     41.72 o 
   1  17   0     5253.49     5430.40     96.09 o 
   2  17   0      611.06      652.71     50.20 o 
   3  17   0      860.76      811.86     54.81 o 
   4  17   0      857.25      899.35     85.89 o 
   5  17   0      710.43      672.17     62.88 o 
   6  17   0     2015.12     2020.30     79.74 o 
   7  17   0      599.47      394.11     73.85 o 
   8  17   0       42.94       48.01     53.37 o 
   0  18   0     2184.24     2208.71    101.13 o 
   1  18   0       16.14       -6.76     34.10 o 
   2  18   0     3715.83     3890.30    124.27 o 
   3  18   0     4104.70     4031.10    106.88 o 
   4  18   0      296.17      312.51     47.54 o 
   5  18   0      228.62      232.70     46.95 o 
   6  18   0      491.60      403.92     52.46 o 
   7  18   0     1917.60     1871.61     79.96 o 
   1  19   0     2510.19     2741.92    119.64 o 
   2  19   0     1034.23     1147.24    117.07 o 
   3  19   0      155.61      123.14     44.52 o 
   4  19   0     1329.82     1398.08     73.41 o 
   5  19   0      297.75      264.19     50.73 o 
   6  19   0     1897.70     2102.03    124.80 o 
   1  20   0      308.25      366.41     67.80 o 
   2  20   0      992.01     1067.52     91.29 o 
   3  20   0     1849.71     1927.94     82.09 o 
   4  20   0      598.11      633.06     58.58 o 
 -14   1   1        0.32       -8.83     41.08 o 
 -13   1   1      234.81      231.87     26.44 o 
 -12   1   1      317.55      327.85     24.28 o 
 -11   1   1      100.34      120.73     18.93 o 
 -10   1   1       97.11       92.74     20.70 o 
  -9   1   1      428.62      368.90     18.78 o 
  -8   1   1      720.51      650.44     18.42 o 
  -7   1   1      228.50      194.29     12.73 o 
  -6   1   1      666.74      683.16     10.46 o 
  -5   1   1      535.46      513.72      8.52 o 
  -4   1   1      828.13      755.96      8.72 o 
  -3   1   1     2713.14     2589.63     19.35 o 
  -2   1   1    22550.43    22954.83    171.71 o 
  -1   1   1        4.33       -5.93      5.93 o 
   1   1   1     5240.11     5345.54     45.09 o 
   2   1   1      248.91      415.25      6.35 o 
   3   1   1     6199.59     6295.54     38.86 o 
   4   1   1     3684.21     3767.77     29.71 o 
   5   1   1     6341.88     6540.62     42.84 o 
   6   1   1     3526.50     3401.14     26.61 o 
   7   1   1     2151.97     2019.70     25.93 o 
   8   1   1      430.55      395.68     18.47 o 
   9   1   1        8.05       17.99     14.68 o 
  10   1   1       20.70       38.11     16.43 o 
  11   1   1      422.53      445.37     25.06 o 
  12   1   1     1179.24     1086.55     35.70 o 
  13   1   1      441.81      419.33     29.36 o 
  14   1   1      477.09      508.07     54.04 o 
 -14   2   1      182.39      235.96     47.39 o 
 -13   2   1     2297.36     2178.57     47.54 o 
 -12   2   1     3496.18     3450.22     56.46 o 
 -11   2   1     2336.48     2292.93     43.58 o 
 -10   2   1      520.73      514.21     23.09 o 
  -9   2   1       36.79       18.11     13.13 o 
  -8   2   1      589.53      564.76     17.99 o 
  -7   2   1      633.15      659.74     15.03 o 
  -6   2   1     5084.97     4789.23     46.21 o 
  -5   2   1       37.51       45.88      4.93 o 
  -4   2   1     5571.57     5971.37     46.06 o 
  -3   2   1    16768.53    16844.31    119.17 o 
  -2   2   1    31552.20    32789.90    351.83 o 
  -1   2   1     2414.72     2586.79     22.21 o 
   0   2   1       69.52       86.39      2.68 o 
   1   2   1     1493.89     1640.81     21.94 o 
   2   2   1     3850.30     4080.55     32.30 o 
   3   2   1    10377.87    10057.55     65.51 o 
   4   2   1    15607.46    16379.09    104.50 o 
   5   2   1      366.87      459.91      9.76 o 
   6   2   1       68.91       62.68      5.81 o 
   7   2   1     8147.58     7943.06     77.42 o 
   8   2   1     1928.65     2042.68     31.73 o 
   9   2   1      424.11      367.40     21.83 o 
  10   2   1      800.38      768.65     28.07 o 
  11   2   1     3187.67     3179.69     53.26 o 
  12   2   1       19.29       40.19     21.08 o 
  13   2   1      396.79      349.58     28.21 o 
  14   2   1       88.42      131.10     46.66 o 
 -14   3   1       18.79      -40.31     40.31 o 
 -13   3   1     1254.88     1164.67     38.02 o 
 -12   3   1       74.87       60.81     20.65 o 
 -11   3   1      222.60      216.90     20.90 o 
 -10   3   1     4271.63     3977.04     56.72 o 
  -9   3   1      174.52      129.97     13.72 o 
  -8   3   1     4544.67     4679.84     52.76 o 
  -7   3   1     2348.22     2243.65     26.11 o 
  -6   3   1     1283.91     1337.57     20.49 o 
  -5   3   1       50.11       77.21      6.15 o 
  -4   3   1    14811.56    14763.91    135.67 o 
  -3   3   1     9287.18     8940.75     78.37 o 
  -2   3   1      200.83      185.05      5.55 o 
  -1   3   1      595.66      674.02      8.88 o 
   0   3   1     2182.57     2276.11     19.70 o 
   1   3   1    29926.16    30248.96    545.06 o 
   2   3   1    31219.99    31214.97    255.80 o 
   3   3   1    13183.01    13178.13     90.51 o 
   4   3   1       96.74       94.20      5.44 o 
   5   3   1     3467.00     3247.83     31.16 o 
   6   3   1    12182.48    11477.61     82.40 o 
   7   3   1     7772.94     7738.05     75.30 o 
   8   3   1     3397.27     3230.25     41.95 o 
   9   3   1      345.21      333.04     19.86 o 
  10   3   1      380.51      348.53     21.80 o 
  11   3   1     4103.51     3967.55     70.67 o 
  12   3   1     5798.38     5741.70     92.35 o 
  13   3   1      114.47       73.53     24.31 o 
  14   3   1      163.93      214.59     48.05 o 
 -14   4   1       37.85       39.29     41.76 o 
 -13   4   1     1447.78     1480.40     49.59 o 
 -12   4   1     4654.92     4610.99     84.79 o 
 -11   4   1     3679.28     3604.31     56.54 o 
 -10   4   1     2734.29     2690.32     45.23 o 
  -9   4   1       82.52       88.30     13.39 o 
  -8   4   1     3736.87     3601.73     44.56 o 
  -7   4   1    21661.05    21331.64    153.67 o 
  -6   4   1    15605.58    15062.09    110.47 o 
  -5   4   1      646.87      684.58     15.85 o 
  -4   4   1      744.02      840.82     16.06 o 
  -3   4   1    16445.51    16154.15    117.12 o 
  -2   4   1    23854.29    24274.05    183.85 o 
  -1   4   1    18404.84    18357.90    117.12 o 
   0   4   1     2044.41     2189.94     19.37 o 
   1   4   1      495.43      528.40     13.79 o 
   2   4   1     4725.41     4837.99     60.79 o 
   3   4   1    26565.93    26469.75    202.59 o 
   4   4   1     5177.96     5186.50     41.68 o 
   5   4   1     3683.62     3841.67     31.89 o 
   6   4   1       23.79       35.43      7.18 o 
   7   4   1     4360.98     4460.31     42.42 o 
   8   4   1     2427.05     2497.06     36.58 o 
   9   4   1       61.41       59.98     13.73 o 
  10   4   1      914.87      915.50     29.83 o 
  11   4   1      279.52      244.84     22.94 o 
  12   4   1      365.28      368.60     27.36 o 
  13   4   1      575.35      521.87     31.89 o 
  14   4   1       23.61       62.66     44.91 o 
 -14   5   1        1.99      -25.95     41.66 o 
 -13   5   1      374.06      279.91     32.84 o 
 -12   5   1        2.72       30.28     25.07 o 
 -11   5   1       35.08       17.98     29.47 o 
 -10   5   1      873.08      847.18     56.33 o 
  -9   5   1      961.80      909.67     28.56 o 
  -8   5   1     7054.89     7020.31     84.06 o 
  -7   5   1      707.32      706.09     18.31 o 
  -6   5   1     4734.68     4721.52     52.07 o 
  -5   5   1     7029.84     6815.36     62.27 o 
  -4   5   1     1312.66     1065.38     16.79 o 
  -3   5   1    34721.34    35545.76    250.56 o 
  -2   5   1     2970.05     2894.52     23.86 o 
  -1   5   1      623.78      612.89      8.72 o 
   0   5   1      249.46      309.83      7.04 o 
   1   5   1    10992.87    10905.17     69.69 o 
   2   5   1    40551.83    39714.30    425.11 o 
   3   5   1     4421.14     4364.49     33.64 o 
   4   5   1     9364.02     9349.14     79.89 o 
   5   5   1      308.26      349.19     13.82 o 
   6   5   1    26094.18    25477.61    180.30 o 
   7   5   1     7180.52     6965.20     72.04 o 
   8   5   1     5993.40     5921.12     71.37 o 
   9   5   1      244.74      257.42     17.17 o 
  10   5   1      781.63      866.43     39.60 o 
  11   5   1     4729.52     4503.96     66.58 o 
  12   5   1     5821.83     5785.89     96.22 o 
  13   5   1       22.46       15.99     28.93 o 
 -13   6   1      153.17      141.44     30.09 o 
 -12   6   1     2475.02     2554.09     61.70 o 
 -11   6   1     1908.18     1891.35    101.45 o 
 -10   6   1      417.47      402.35     26.04 o 
  -9   6   1       16.85       18.09     22.17 o 
  -8   6   1     3308.62     3280.77     50.24 o 
  -7   6   1    24834.31    24753.20    245.91 o 
  -6   6   1    12840.51    12255.28    112.81 o 
  -5   6   1      855.95      781.03     15.55 o 
  -4   6   1     4483.34     4653.70     38.95 o 
  -3   6   1    12390.41    12506.48     84.40 o 
  -2   6   1    15051.20    14537.33    133.55 o 
  -1   6   1     1933.17     1791.15     16.11 o 
   0   6   1       11.72       18.26      3.21 o 
   1   6   1      214.09      262.88      7.04 o 
   2   6   1    12053.55    12624.40     85.31 o 
   3   6   1    28205.82    27563.81    197.60 o 
   4   6   1     5903.97     5840.01     47.78 o 
   5   6   1    11969.16    11553.09    105.82 o 
   6   6   1     2599.50     2507.79     31.83 o 
   7   6   1     2116.28     2136.36     38.05 o 
   8   6   1      818.50      854.00     27.81 o 
   9   6   1       26.81       28.95     16.59 o 
  10   6   1       69.63       56.96     18.88 o 
  11   6   1      451.65      403.02     42.04 o 
  12   6   1      258.25      238.31     31.87 o 
  13   6   1     2248.94     2214.88     80.79 o 
 -13   7   1     1797.81     1701.01     74.09 o 
 -12   7   1       51.51       90.75     36.77 o 
 -11   7   1     1341.47     1311.54     44.17 o 
 -10   7   1     1756.66     1773.47     41.47 o 
  -9   7   1      542.81      457.06     24.04 o 
  -8   7   1     4618.62     4681.81     64.35 o 
  -7   7   1     1256.67     1260.84     35.60 o 
  -6   7   1     5364.96     5684.69     61.78 o 
  -5   7   1     4924.72     4891.85     47.89 o 
  -4   7   1     2241.11     2078.78     20.37 o 
  -3   7   1    18491.62    18819.81    118.73 o 
  -2   7   1      943.77      987.35     13.20 o 
  -1   7   1     8140.20     8361.86     55.10 o 
   0   7   1     1529.12     1488.28     16.28 o 
   1   7   1     4904.10     4956.12     38.55 o 
   2   7   1    12755.79    12137.86     83.44 o 
   3   7   1     2242.03     2299.03     25.10 o 
   4   7   1    10608.37    10306.97     73.14 o 
   5   7   1        5.24       17.51      7.77 o 
   6   7   1     8721.99     8819.77     94.29 o 
   7   7   1     8293.94     8068.35     94.45 o 
   8   7   1        8.81        3.73     15.01 o 
   9   7   1     1230.75     1263.81     66.54 o 
  10   7   1        5.73        6.94     18.91 o 
  11   7   1     2777.38     2936.58     63.76 o 
  12   7   1     4056.60     3998.04     79.37 o 
  13   7   1       93.77       68.79     61.74 o 
 -13   8   1      133.53      102.08     41.17 o 
 -12   8   1     1657.29     1634.23     53.45 o 
 -11   8   1     1649.49     1653.81     49.56 o 
 -10   8   1      143.42      147.03     22.07 o 
  -9   8   1     4417.18     4469.60     99.93 o 
  -8   8   1     1622.38     1678.45     36.84 o 
  -7   8   1    10821.17    10818.49    149.58 o 
  -6   8   1     2355.08     2409.04     40.56 o 
  -5   8   1     4657.11     4470.91     46.59 o 
  -4   8   1     7712.49     7783.59     64.02 o 
  -3   8   1      946.49      918.94     14.82 o 
  -2   8   1    17797.75    18025.26    110.45 o 
  -1   8   1       11.20       14.94      5.35 o 
   0   8   1      224.73      128.71      6.70 o 
   1   8   1    14827.88    14852.66    101.91 o 
   2   8   1      384.26      479.00     11.07 o 
   3   8   1    28771.80    29131.21    200.15 o 
   4   8   1      911.79      839.93     15.44 o 
   5   8   1    14732.80    14266.16    144.91 o 
   6   8   1     1346.48     1364.84     31.35 o 
   7   8   1     3160.61     3215.08     44.75 o 
   8   8   1     2705.30     2720.56     42.11 o 
   9   8   1       43.38       56.48     18.88 o 
  10   8   1     1732.05     1758.70     42.43 o 
  11   8   1     1834.52     1807.15     58.66 o 
  12   8   1      351.25      331.81     34.80 o 
  13   8   1     2519.56     2566.94     68.74 o 
 -13   9   1     3002.27     3165.28     75.69 o 
 -12   9   1       21.11        4.42     22.52 o 
 -11   9   1     2478.03     2590.74     62.54 o 
 -10   9   1     2585.19     2513.16     44.66 o 
  -9   9   1     1465.12     1454.50     33.78 o 
  -8   9   1     5046.13     5074.47     62.80 o 
  -7   9   1     1973.14     1960.83     39.57 o 
  -6   9   1     3085.94     3026.18     57.46 o 
  -5   9   1     1177.50     1186.34     25.91 o 
  -4   9   1     4477.82     4449.76     42.60 o 
  -3   9   1     4410.52     4376.90     42.11 o 
  -2   9   1     3175.46     3201.41     28.37 o 
  -1   9   1    13481.88    13302.98     93.84 o 
   0   9   1     5644.80     5507.29     41.23 o 
   1   9   1      898.26      908.43     14.63 o 
   2   9   1     9857.19     9651.05     70.32 o 
   3   9   1     2729.53     2742.86     30.57 o 
   4   9   1     9935.01     9785.39     92.84 o 
   5   9   1      159.83      203.14     14.51 o 
   6   9   1       13.92       34.61     17.56 o 
   7   9   1     1912.10     1857.36     51.44 o 
   8   9   1     1148.22     1245.44     30.69 o 
   9   9   1     6187.19     6196.60     74.93 o 
  10   9   1     1754.95     1815.97     39.48 o 
  11   9   1       50.31       20.87     20.38 o 
  12   9   1     2218.85     2222.87     52.06 o 
 -12  10   1      494.66      467.25     43.36 o 
 -11  10   1      130.03      134.64     22.00 o 
 -10  10   1     2596.22     2720.29     47.74 o 
  -9  10   1     6326.99     6373.88     77.14 o 
  -8  10   1     4364.07     4216.40     64.64 o 
  -7  10   1     2329.42     2263.75     43.49 o 
  -6  10   1      801.77      793.80     24.86 o 
  -5  10   1     6305.56     6122.12     77.35 o 
  -4  10   1    11564.75    11359.65    113.98 o 
  -3  10   1      345.53      302.94     20.42 o 
  -2  10   1     2000.72     2052.86     24.66 o 
  -1  10   1       13.36       30.28      7.59 o 
   0  10   1     1624.66     1537.33     21.47 o 
   1  10   1    18160.60    18194.61    131.35 o 
   2  10   1     3208.66     3109.58     31.62 o 
   3  10   1     2285.72     2272.69     33.29 o 
   4  10   1       11.71       13.00     11.67 o 
   5  10   1     5417.65     5549.23     66.36 o 
   6  10   1     1044.85     1011.70     27.28 o 
   7  10   1      633.77      655.01     27.99 o 
   8  10   1     2505.47     2416.19     42.36 o 
   9  10   1      172.65      157.57     20.44 o 
  10  10   1     2750.95     2745.73     76.82 o 
  11  10   1     2539.19     2501.05     49.18 o 
  12  10   1       72.63       27.44     31.24 o 
 -12  11   1      519.74      529.48     49.07 o 
 -11  11   1     1990.59     2066.01     50.32 o 
 -10  11   1      231.33      288.74     34.38 o 
  -9  11   1       39.90       35.02     18.20 o 
  -8  11   1     2277.44     2300.96     48.18 o 
  -7  11   1      181.30      201.88     32.57 o 
  -6  11   1     4934.37     4902.20     69.82 o 
  -5  11   1     9687.99     9402.46    184.96 o 
  -4  11   1      912.30      885.33     24.81 o 
  -3  11   1     4206.49     4245.78     53.40 o 
  -2  11   1      447.12      447.01     18.87 o 
  -1  11   1    12816.90    12680.51    102.80 o 
   0  11   1    10113.45    10108.92     79.85 o 
   1  11   1       27.79       21.45      9.29 o 
   2  11   1     1543.76     1596.79     27.77 o 
   3  11   1     2201.47     2244.24     35.64 o 
   4  11   1    15104.85    15131.48    148.40 o 
   5  11   1     5610.70     5524.35     73.96 o 
   6  11   1     2336.08     2311.40     44.84 o 
   7  11   1       89.47       77.15     18.56 o 
   8  11   1     4191.57     4131.12     58.29 o 
   9  11   1     6031.85     6248.85     78.38 o 
  10  11   1     1984.58     1920.44     53.58 o 
  11  11   1       15.47       25.91     22.36 o 
  12  11   1       60.22       37.48     33.20 o 
 -11  12   1      293.13      278.24     30.17 o 
 -10  12   1     3633.68     3819.32     67.08 o 
  -9  12   1     2992.52     3046.52     57.93 o 
  -8  12   1     1946.47     1898.35     53.77 o 
  -7  12   1      568.04      628.60     50.17 o 
  -6  12   1      122.80      110.46     22.61 o 
  -5  12   1    12107.86    12479.76    128.06 o 
  -4  12   1    10484.77    10656.00    111.02 o 
  -3  12   1       35.68       42.83     15.25 o 
  -2  12   1     1050.07      975.28     29.36 o 
  -1  12   1      262.59      253.58     16.61 o 
   0  12   1    13906.83    14023.50    160.27 o 
   1  12   1    11935.51    11781.69    137.58 o 
   2  12   1     2636.71     2597.74     40.40 o 
   3  12   1     2336.41     2386.93     52.76 o 
   4  12   1        8.65       22.49     13.85 o 
   5  12   1    11891.53    11941.32    124.18 o 
   6  12   1     5004.21     5134.81     74.30 o 
   7  12   1      331.27      322.29     24.48 o 
   8  12   1      110.39      115.49     20.32 o 
   9  12   1        0.62      -10.98     19.80 o 
  10  12   1      708.34      660.46     31.13 o 
  11  12   1      447.17      511.67     40.83 o 
 -11  13   1      227.42      247.67     36.75 o 
 -10  13   1      288.82      260.05     29.88 o 
  -9  13   1      801.17      793.23     35.91 o 
  -8  13   1     1360.76     1266.51     48.96 o 
  -7  13   1        4.01       -6.81     23.47 o 
  -6  13   1     5791.19     5390.76    436.76 o 
  -5  13   1     6302.07     6246.21    100.18 o 
  -4  13   1      717.36      667.95     33.62 o 
  -3  13   1       17.87       -1.42     20.45 o 
  -2  13   1     1315.23     1173.49     38.22 o 
  -1  13   1     3430.34     3359.59     62.31 o 
   0  13   1     2581.37     2595.19     69.63 o 
   1  13   1     1465.91     1470.01     35.75 o 
   2  13   1      156.98      162.00     21.07 o 
   3  13   1     3814.87     3594.90     86.10 o 
   4  13   1    13164.36    13080.22    242.03 o 
   5  13   1     7807.68     7861.83    137.80 o 
   6  13   1       70.48       53.96     28.28 o 
   7  13   1       90.52       34.56     25.29 o 
   8  13   1     1011.86      967.07     45.22 o 
   9  13   1     2534.75     2579.79     64.09 o 
  10  13   1     1912.54     2010.96     51.83 o 
  11  13   1      184.80      181.05     36.43 o 
 -10  14   1      993.86      952.66     51.08 o 
  -9  14   1     1816.05     1862.14     49.85 o 
  -8  14   1      236.15      226.58     33.09 o 
  -7  14   1      218.06      213.22     31.04 o 
  -6  14   1       39.77       70.09     25.17 o 
  -5  14   1     4561.57     4577.01    143.63 o 
  -4  14   1     4968.73     4910.05    108.13 o 
  -3  14   1      707.26      682.49     43.08 o 
  -2  14   1      327.33      289.78     25.80 o 
  -1  14   1       72.71       64.05     17.60 o 
   0  14   1     1395.02     1450.27     37.96 o 
   1  14   1     2794.51     2901.37     52.05 o 
   2  14   1       94.32       69.75     21.09 o 
   3  14   1       30.59       56.17     27.08 o 
   4  14   1      261.67      277.13     35.95 o 
   5  14   1     2103.43     2066.71     54.28 o 
   6  14   1     1354.29     1463.31     49.52 o 
   7  14   1        0.91      -24.76     24.76 o 
   8  14   1      176.92      195.08     35.20 o 
   9  14   1       49.79       55.10     25.76 o 
  10  14   1      532.34      477.54     41.39 o 
 -10  15   1       55.10       10.25     33.93 o 
  -9  15   1       11.23      -17.69     25.56 o 
  -8  15   1        0.57      -29.13     29.13 o 
  -7  15   1       26.45       10.77     24.63 o 
  -6  15   1       34.99        8.40     26.58 o 
  -5  15   1      243.13      212.30     90.74 o 
  -4  15   1        0.77      -26.29     26.29 o 
  -3  15   1       88.61       67.30     31.44 o 
  -2  15   1       55.29       46.05     23.35 o 
  -1  15   1      491.44      528.01     32.00 o 
   0  15   1     2929.18     2931.31     54.54 o 
   1  15   1       55.88       80.64     19.65 o 
   2  15   1        5.09      -26.80     29.74 o 
   3  15   1       14.62       29.25     30.98 o 
   4  15   1     1838.14     1721.08     94.93 o 
   5  15   1       97.51       92.32     32.39 o 
   6  15   1      907.81      812.49     52.71 o 
   7  15   1      291.02      227.23     93.69 o 
   8  15   1      438.25      391.16     47.96 o 
   9  15   1      878.38      871.20     46.26 o 
  -9  16   1      276.92      226.13     46.76 o 
  -8  16   1      160.10      163.24     43.54 o 
  -7  16   1      177.42      222.79     42.40 o 
  -6  16   1       91.14       72.45     38.51 o 
  -5  16   1      479.29      261.79    117.82 o 
  -4  16   1      219.40      276.70     77.10 o 
  -3  16   1      252.42      208.51     37.88 o 
  -2  16   1     1158.57     1082.35     56.99 o 
  -1  16   1       48.88       80.47     25.04 o 
   0  16   1      535.52      568.98     28.87 o 
   1  16   1      645.91      618.72     39.94 o 
   2  16   1       21.44       -7.49     31.82 o 
   3  16   1      217.25      167.89     36.07 o 
   4  16   1        2.97      -43.84     63.35 o 
   5  16   1      506.98      546.07     48.93 o 
   6  16   1       23.39       48.76     34.33 o 
   7  16   1        3.16      -19.46     37.46 o 
   8  16   1      342.44      395.58    131.38 o 
   9  16   1       10.10        4.23     40.83 o 
  -8  17   1       30.68       -9.88     13.55 o 
  -7  17   1       74.24       36.04     41.36 o 
  -6  17   1      192.65      137.12     61.95 o 
  -5  17   1      514.77      457.87     93.38 o 
  -4  17   1        1.38       36.17     41.45 o 
  -3  17   1       13.85       17.48     36.08 o 
  -2  17   1      226.16      153.59     38.50 o 
  -1  17   1       42.84        4.42     25.37 o 
   0  17   1       85.10       62.63     60.03 o 
   1  17   1        6.37      -21.11     35.89 o 
   2  17   1        1.90      -12.01     34.00 o 
   3  17   1      253.50      256.18     42.62 o 
   4  17   1     1696.58     1803.03     73.65 o 
   5  17   1      633.49      660.85     53.71 o 
   6  17   1       21.76        6.18     37.96 o 
   7  17   1       15.84       34.72     40.98 o 
   8  17   1       19.97       41.18     46.31 o 
  -7  18   1        8.10       60.61     58.04 o 
  -6  18   1       13.00       25.02     41.24 o 
  -5  18   1     1239.53     1258.27     68.97 o 
  -4  18   1      584.98      625.60     54.88 o 
  -3  18   1      139.10      135.55     41.72 o 
  -2  18   1       66.73       53.18     37.73 o 
  -1  18   1      243.73      214.87     39.48 o 
   0  18   1      179.21      145.22     34.63 o 
   1  18   1      414.40      406.19     65.21 o 
   2  18   1      374.29      407.08     45.82 o 
   3  18   1      335.60      369.19     47.53 o 
   4  18   1       77.05       81.47     41.47 o 
   5  18   1     1198.82     1124.23     68.17 o 
   6  18   1       11.43      -35.76     40.20 o 
   7  18   1       75.16       13.78     44.02 o 
  -6  19   1      279.58      215.85     50.20 o 
  -5  19   1     1225.96     1080.55     68.25 o 
  -4  19   1      266.41      270.10     48.99 o 
  -3  19   1       22.77       29.58     40.69 o 
  -2  19   1      169.92      163.74     42.58 o 
  -1  19   1      359.42      341.50     64.63 o 
   0  19   1      852.76      843.24     77.24 o 
   1  19   1      842.91      747.59     77.58 o 
   2  19   1        5.32       -7.17     52.86 o 
   3  19   1       52.49       50.91     41.71 o 
   4  19   1     1094.57     1025.53     65.67 o 
   5  19   1      962.92     1037.45     67.01 o 
  -4  20   1      523.08      525.24     57.25 o 
  -3  20   1       52.23       29.77     44.04 o 
  -2  20   1       41.57       32.55     55.23 o 
  -1  20   1       40.46       11.39     50.55 o 
   1  20   1     2841.36     2901.84    126.42 o 
   2  20   1     1358.43     1523.32    101.69 o 
   3  20   1      618.58      676.94     83.96 o 
   4  20   1        3.60      -41.91     41.91 o 
 -14   0   2     5320.01     5590.89    181.27 o 
 -13   0   2     7782.67     7869.19    138.25 o 
 -12   0   2       36.69        4.57     45.99 o 
 -11   0   2     5599.44     5419.52    100.63 o 
 -10   0   2     2763.16     2654.51     61.64 o 
  -9   0   2    11185.68    11032.88    163.80 o 
  -8   0   2     1874.70     1935.57     45.66 o 
  -7   0   2     6895.80     6585.38     75.34 o 
  -6   0   2     1550.89     1656.43     24.30 o 
  -5   0   2     1250.67     1183.37     18.57 o 
  -4   0   2    42089.00    41474.06    497.78 o 
  -3   0   2      183.71      124.11      5.19 o 
  -2   0   2    50247.39    50964.43    410.88 o 
  -1   0   2    23405.62    24047.83    219.44 o 
   0   0   2     7715.59     6986.61    477.02 o 
   1   0   2    35463.13    35520.74    346.32 o 
   2   0   2     3940.35     4220.88     37.50 o 
   3   0   2    34368.02    35302.57    279.88 o 
   4   0   2      350.30      222.30      8.28 o 
   5   0   2       97.26       68.81      8.59 o 
   6   0   2    20896.04    20825.86    173.87 o 
   7   0   2     2998.12     2949.33     42.63 o 
   8   0   2    37914.44    36322.04    548.31 o 
   9   0   2     4817.60     5150.27     94.94 o 
  10   0   2       14.30      -10.79     44.51 o 
  11   0   2      321.51      374.87     35.14 o 
  12   0   2     1239.85     1281.03     74.47 o 
  13   0   2     1006.43     1073.59     54.82 o 
  14   0   2     1182.29     1232.82     98.64 o 
 -14   1   2     1319.96     1256.60     67.63 o 
 -13   1   2       45.34        4.91     21.35 o 
 -12   1   2     3548.27     3524.99     72.45 o 
 -11   1   2     2521.86     2454.20     44.03 o 
 -10   1   2    14253.44    14223.51    158.68 o 
  -9   1   2      483.21      490.40     20.14 o 
  -8   1   2      319.19      306.23     13.52 o 
  -7   1   2      324.02      290.97      9.76 o 
  -6   1   2     9732.97     9926.17     67.31 o 
  -5   1   2    24396.08    23014.14    132.60 o 
  -4   1   2    17887.58    18077.28    104.10 o 
  -3   1   2     4924.50     4849.57     32.33 o 
  -2   1   2      139.42      141.79      3.58 o 
  -1   1   2    31037.35    32248.52    226.63 o 
   0   1   2    69441.30    70875.94    566.95 o 
   1   1   2     1108.41     1172.13     10.67 o 
   2   1   2      228.75      148.34      4.04 o 
   3   1   2    20248.56    20993.81    131.16 o 
   4   1   2    10530.50     9819.29     59.88 o 
   5   1   2    39179.98    38676.24    219.28 o 
   6   1   2     2226.94     1982.51     18.82 o 
   7   1   2     3458.92     3481.03     36.86 o 
   8   1   2     1130.98     1076.41     36.60 o 
   9   1   2    12651.61    12667.04    146.46 o 
  10   1   2    11178.59    10978.87    121.63 o 
  11   1   2       27.12       33.53     18.89 o 
  12   1   2       34.13        2.42     20.52 o 
  13   1   2       43.16       27.13     23.38 o 
  14   1   2     1645.25     1702.20     99.92 o 
 -14   2   2     3112.22     3293.70     98.16 o 
 -13   2   2     3780.16     3676.17     63.45 o 
 -12   2   2      138.40      126.08     21.16 o 
 -11   2   2     2293.13     2251.03     50.74 o 
 -10   2   2      807.45      726.38     35.46 o 
  -9   2   2     9106.48     9093.45     99.04 o 
  -8   2   2     4546.77     4544.04     50.70 o 
  -7   2   2      170.63      146.77      9.31 o 
  -6   2   2     1948.58     1952.34     17.80 o 
  -5   2   2      328.59      326.07      6.92 o 
  -4   2   2    34749.98    35085.20    208.88 o 
  -3   2   2     9632.70     9945.71     61.99 o 
  -2   2   2    33020.54    33372.57    251.69 o 
  -1   2   2    26481.34    27029.22    178.14 o 
   0   2   2     2496.01     2593.30     21.25 o 
   1   2   2    11698.32    11666.10     89.37 o 
   2   2   2     9724.33    10096.92     64.66 o 
   3   2   2     2353.78     2236.13     18.85 o 
   4   2   2     1065.18      826.74     14.07 o 
   5   2   2     4097.88     4280.04     31.84 o 
   6   2   2     4804.05     4623.24     47.27 o 
   7   2   2      412.15      491.13     34.63 o 
   8   2   2    12621.91    12427.27    117.01 o 
   9   2   2     5908.26     5861.64     73.29 o 
  10   2   2      922.10      909.50     30.20 o 
  11   2   2      674.37      640.27     37.79 o 
  12   2   2       79.32       80.18     22.41 o 
  13   2   2     3853.23     3915.74     66.16 o 
  14   2   2     2058.70     1910.89     97.64 o 
 -14   3   2     2655.33     2752.06     89.21 o 
 -13   3   2       29.29       15.01     21.76 o 
 -12   3   2     2253.81     2227.06     45.05 o 
 -11   3   2     1667.01     1749.91     38.07 o 
 -10   3   2     7261.49     7016.84     93.44 o 
  -9   3   2      215.87      203.98     14.60 o 
  -8   3   2     2806.23     2835.09     37.35 o 
  -7   3   2     2414.38     2440.24     27.30 o 
  -6   3   2     1821.28     1690.37     18.76 o 
  -5   3   2    19192.59    18495.44    126.68 o 
  -4   3   2    36436.03    37597.29    246.56 o 
  -3   3   2     1491.27     1497.91     16.02 o 
  -2   3   2     6341.26     6448.75     49.59 o 
  -1   3   2    11921.50    11742.00     72.37 o 
   0   3   2    64393.45    65642.10    450.88 o 
   1   3   2     1673.13     1811.98     20.28 o 
   2   3   2    10905.95    11231.07     81.68 o 
   3   3   2    10610.88    10979.75     76.77 o 
   4   3   2    10848.04    10632.97     71.18 o 
   5   3   2    26536.85    26721.15    168.47 o 
   6   3   2    12406.03    12196.84     92.00 o 
   7   3   2     1780.44     1790.85     24.00 o 
   8   3   2     5468.76     5393.89     60.39 o 
   9   3   2     8410.68     7986.07     92.78 o 
  10   3   2     1813.51     1719.23     45.79 o 
  11   3   2      727.54      735.61     30.54 o 
  12   3   2      341.32      306.30     26.62 o 
  13   3   2      354.42      342.79     40.31 o 
  14   3   2     1356.78     1404.76     74.35 o 
 -14   4   2     1136.76     1155.49     70.44 o 
 -13   4   2      291.80      246.41     31.25 o 
 -12   4   2      427.54      418.34     31.72 o 
 -11   4   2     1231.64     1301.46     40.11 o 
 -10   4   2     1680.62     1625.16     55.43 o 
  -9   4   2     4628.20     4623.72     54.58 o 
  -8   4   2      748.03      647.05     19.40 o 
  -7   4   2     2690.21     2603.89     31.40 o 
  -6   4   2     5948.03     5754.11     48.55 o 
  -5   4   2     4815.92     5044.96     45.25 o 
  -4   4   2     4374.05     4079.75     35.86 o 
  -3   4   2    20463.45    21547.71    145.66 o 
  -2   4   2     2714.89     2509.86     21.73 o 
  -1   4   2     1780.48     1628.12     14.43 o 
   0   4   2     3173.99     3138.90     26.00 o 
   1   4   2    13168.76    13055.96    103.92 o 
   2   4   2     4277.02     4360.13     36.52 o 
   3   4   2     6246.85     6203.63     54.36 o 
   4   4   2    15653.91    16027.59    103.89 o 
   5   4   2        0.87       10.95      5.42 o 
   6   4   2     8168.60     8225.28     66.24 o 
   7   4   2     4499.52     4399.44     42.42 o 
   8   4   2     2164.29     2307.94     39.89 o 
   9   4   2      548.22      557.39     26.31 o 
  10   4   2     2124.38     2064.08     55.94 o 
  11   4   2      145.70      118.73     21.49 o 
  12   4   2        0.90        0.07     21.68 o 
  13   4   2     2301.43     2342.13     51.79 o 
 -14   5   2      127.68       23.68     41.50 o 
 -13   5   2      430.34      412.31     34.90 o 
 -12   5   2     2600.33     2452.46     57.83 o 
 -11   5   2      111.24      139.79     24.35 o 
 -10   5   2     1103.97     1132.00     32.60 o 
  -9   5   2        7.53        8.06     14.67 o 
  -8   5   2     4109.68     4309.91     62.87 o 
  -7   5   2     7736.06     7812.53     70.77 o 
  -6   5   2       27.22       20.55      9.84 o 
  -5   5   2     5254.86     5362.66     48.26 o 
  -4   5   2      100.02      140.26      9.89 o 
  -3   5   2     9478.80     9543.94     65.35 o 
  -2   5   2    10690.25    10677.28     72.07 o 
  -1   5   2       46.79       98.60      6.83 o 
   0   5   2     1485.88     1572.93     16.03 o 
   1   5   2     1549.36     1556.75     14.70 o 
   2   5   2    14762.88    14709.47    109.16 o 
   3   5   2     4887.92     4707.17     40.63 o 
   4   5   2       40.58       54.04      7.24 o 
   5   5   2     2906.25     2861.10     26.83 o 
   6   5   2     3630.27     3477.48     35.19 o 
   7   5   2      923.88      950.01     22.39 o 
   8   5   2     2486.07     2385.18     43.03 o 
   9   5   2      405.25      408.48     19.79 o 
  10   5   2       25.33       46.68     18.67 o 
  11   5   2      326.65      332.61     31.57 o 
  12   5   2      970.15      972.68     44.43 o 
  13   5   2      817.30      891.08     60.40 o 
 -13   6   2        7.64        3.71     27.86 o 
 -12   6   2      775.79      777.34     38.56 o 
 -11   6   2     2902.19     2733.05     58.33 o 
 -10   6   2     1254.14     1210.57     34.10 o 
  -9   6   2       82.37      114.65     17.54 o 
  -8   6   2      447.95      479.91     21.59 o 
  -7   6   2      211.40      203.30     19.38 o 
  -6   6   2     3282.58     3138.06     36.11 o 
  -5   6   2      270.95      281.17     11.46 o 
  -4   6   2       86.29       61.02      6.45 o 
  -3   6   2      737.27      833.91     14.61 o 
  -2   6   2     9239.83     9374.76     62.11 o 
  -1   6   2     2688.72     2510.58     21.65 o 
   0   6   2      213.16      288.95      7.98 o 
   1   6   2     9425.66     9302.10     75.53 o 
   2   6   2      354.31      508.07      9.66 o 
   3   6   2       20.82       42.54      6.51 o 
   4   6   2      707.36      728.94     13.57 o 
   5   6   2     1017.53     1003.22     20.83 o 
   6   6   2     1324.78     1301.73     22.50 o 
   7   6   2     3533.06     3482.61     51.35 o 
   8   6   2     2054.81     1998.04     39.13 o 
   9   6   2        6.11        6.90     16.18 o 
  10   6   2      514.45      527.55     31.80 o 
  11   6   2     2090.40     2131.62     55.07 o 
  12   6   2      234.59      231.35     45.08 o 
  13   6   2       49.59        7.19     55.37 o 
 -13   7   2      700.81      700.28     55.80 o 
 -12   7   2     1072.70     1162.66     45.29 o 
 -11   7   2     1496.96     1442.16     45.07 o 
 -10   7   2      756.72      765.22     30.43 o 
  -9   7   2       19.61       31.40     16.43 o 
  -8   7   2     1823.26     1749.03     51.63 o 
  -7   7   2     1997.16     1984.61     43.79 o 
  -6   7   2      437.51      467.29     17.51 o 
  -5   7   2     8839.35     8747.66     82.85 o 
  -4   7   2    11021.17    10986.53     76.55 o 
  -3   7   2    12191.91    11592.15     79.73 o 
  -2   7   2    12193.05    11989.68     82.29 o 
  -1   7   2     5587.37     5380.92     49.56 o 
   0   7   2     2961.82     3023.38     25.91 o 
   1   7   2     1088.36      992.21     12.48 o 
   2   7   2     6471.28     6474.18     46.43 o 
   3   7   2     3796.27     3564.93     34.51 o 
   4   7   2     7991.11     7793.35     60.51 o 
   5   7   2      951.00      900.45     20.20 o 
   6   7   2    15191.91    15186.05    123.72 o 
   7   7   2     2094.09     2135.22     44.50 o 
   8   7   2     4532.48     4448.38     63.50 o 
   9   7   2      245.02      269.92     21.80 o 
  10   7   2       37.12       37.65     19.80 o 
  11   7   2      402.74      363.75     43.39 o 
  12   7   2      904.01      871.90     59.59 o 
  13   7   2      431.69      359.78     50.76 o 
 -13   8   2      713.60      736.79     56.55 o 
 -12   8   2      982.40     1048.82     47.60 o 
 -11   8   2     1798.66     1788.47     63.20 o 
 -10   8   2     5116.28     4893.18     71.57 o 
  -9   8   2      420.14      443.65     24.49 o 
  -8   8   2      142.46      201.48     18.86 o 
  -7   8   2     2239.19     2178.91     47.48 o 
  -6   8   2      856.60      815.53     24.10 o 
  -5   8   2      576.79      561.04     16.09 o 
  -4   8   2        9.13       -3.78      4.37 o 
  -3   8   2     1023.70      927.44     14.42 o 
  -2   8   2     8907.20     9153.44     66.02 o 
  -1   8   2     2180.72     2042.01     20.61 o 
   0   8   2     2315.97     2276.73     23.10 o 
   1   8   2      723.18      846.23     15.30 o 
   2   8   2        1.09       15.10      5.49 o 
   3   8   2      771.93      806.65     17.56 o 
   4   8   2     2017.53     2072.65     27.83 o 
   5   8   2     3924.55     3887.51     46.55 o 
   6   8   2      280.07      239.23     20.11 o 
   7   8   2       22.56       23.97     12.76 o 
   8   8   2       10.33       17.17     13.84 o 
   9   8   2      191.54      210.78     19.03 o 
  10   8   2      188.20      223.11     24.23 o 
  11   8   2     2098.99     2181.38     48.88 o 
  12   8   2      782.68      727.46     35.42 o 
  13   8   2      564.85      530.79     42.08 o 
 -13   9   2      332.90      360.45     36.02 o 
 -12   9   2       21.93       77.37     28.20 o 
 -11   9   2      490.50      432.96     29.32 o 
 -10   9   2     1972.15     2030.39     45.56 o 
  -9   9   2      518.80      555.57     24.09 o 
  -8   9   2     1363.42     1307.09     34.42 o 
  -7   9   2     3334.80     3244.97     52.18 o 
  -6   9   2     1279.26     1292.27     36.56 o 
  -5   9   2     3389.34     3269.67     41.13 o 
  -4   9   2     5683.87     5556.14     50.27 o 
  -3   9   2     3122.91     3052.69     35.80 o 
  -2   9   2     2376.28     2396.78     23.45 o 
  -1   9   2    10124.46    10031.49     69.56 o 
   0   9   2     6387.67     6205.92     49.37 o 
   1   9   2     8580.05     8533.58     87.41 o 
   2   9   2     3887.52     3720.19     35.08 o 
   3   9   2     4860.96     4803.87     45.14 o 
   4   9   2     2110.08     2201.31     43.11 o 
   5   9   2     1453.12     1462.10     32.60 o 
   6   9   2     7045.72     7008.44     87.84 o 
   7   9   2      497.24      529.28     21.68 o 
   8   9   2     2276.36     2189.10     39.86 o 
   9   9   2     2274.04     2263.44     42.16 o 
  10   9   2      542.18      512.18     38.32 o 
  11   9   2      279.81      279.00     27.58 o 
  12   9   2      453.45      353.81     47.54 o 
 -12  10   2       44.85       82.56     36.18 o 
 -11  10   2      154.71      146.57     22.23 o 
 -10  10   2      136.68      139.54     20.40 o 
  -9  10   2     1958.77     2037.91     39.50 o 
  -8  10   2      559.21      607.50     27.29 o 
  -7  10   2      723.95      729.61     27.76 o 
  -6  10   2        5.41       -0.25     14.01 o 
  -5  10   2      258.53      267.25     17.55 o 
  -4  10   2     6464.34     6480.39     67.25 o 
  -3  10   2     1627.97     1516.48     24.41 o 
  -2  10   2     1788.88     1740.99     22.38 o 
  -1  10   2     2343.45     2394.20     27.16 o 
   0  10   2      480.41      529.02     13.99 o 
   1  10   2      120.31      126.74      9.20 o 
   2  10   2        1.59        6.86      7.86 o 
   3  10   2        1.62        1.44      8.59 o 
   4  10   2       49.24       44.62     13.96 o 
   5  10   2      643.06      584.79     22.29 o 
   6  10   2      187.17      179.96     19.51 o 
   7  10   2      191.14      162.04     17.25 o 
   8  10   2     4202.78     4164.31     57.93 o 
   9  10   2     1761.93     1705.87     38.66 o 
  10  10   2      135.67      138.11     22.16 o 
  11  10   2      219.51      259.49     25.55 o 
  12  10   2      189.76      253.17     35.91 o 
 -12  11   2     1407.82     1407.40     67.11 o 
 -11  11   2      102.19      106.30     25.48 o 
 -10  11   2     3959.29     4046.31     67.59 o 
  -9  11   2      791.07      766.70     31.97 o 
  -8  11   2      146.47       74.79     26.11 o 
  -7  11   2     1132.30     1114.24     33.39 o 
  -6  11   2      229.48      277.52     20.34 o 
  -5  11   2      794.68      805.76     28.02 o 
  -4  11   2      988.07     1000.08     29.35 o 
  -3  11   2     3356.00     3267.64     44.96 o 
  -2  11   2      570.49      606.05     21.71 o 
  -1  11   2     8783.84     8663.94     80.07 o 
   0  11   2     6225.94     6329.65     55.05 o 
   1  11   2      685.50      704.08     17.88 o 
   2  11   2      155.24      157.75     20.70 o 
   3  11   2     1906.30     1817.20     34.83 o 
   4  11   2     1086.72     1125.10     31.79 o 
   5  11   2      580.84      657.19     26.98 o 
   6  11   2      348.70      286.10     21.82 o 
   7  11   2     1402.79     1413.73     38.43 o 
   8  11   2      121.62       97.20     19.14 o 
   9  11   2     3387.02     3380.83     65.17 o 
  10  11   2     1153.13     1165.29     47.46 o 
  11  11   2      339.70      342.46     27.19 o 
  12  11   2      256.24      241.35     44.39 o 
 -12  12   2      616.40      684.00     82.86 o 
 -11  12   2     1594.88     1587.32     46.99 o 
 -10  12   2      322.65      334.50     29.04 o 
  -9  12   2      838.74      822.31     42.28 o 
  -8  12   2       47.50       36.58     34.36 o 
  -7  12   2        0.63       14.01     21.84 o 
  -6  12   2      299.14      247.93     31.30 o 
  -5  12   2      439.37      378.22     27.70 o 
  -4  12   2     4365.84     4335.54     64.66 o 
  -3  12   2     1145.34     1135.19     30.16 o 
  -2  12   2     2201.07     2176.31     46.68 o 
  -1  12   2     4441.22     4482.02     57.36 o 
   0  12   2      640.04      599.17     24.82 o 
   1  12   2     1948.52     1913.86     39.17 o 
   2  12   2      117.35       78.88     15.16 o 
   3  12   2      320.89      346.55     24.09 o 
   4  12   2     2009.55     2021.68     42.19 o 
   5  12   2      389.98      386.98     21.02 o 
   6  12   2     2451.55     2440.72     47.87 o 
   7  12   2       80.26       40.22     20.47 o 
   8  12   2     3453.08     3370.86     53.81 o 
   9  12   2     1009.36     1018.05     34.80 o 
  10  12   2      868.10      793.04     33.33 o 
  11  12   2        1.92       -1.57     25.96 o 
 -11  13   2       41.43       -8.65     31.42 o 
 -10  13   2      675.89      673.07     36.19 o 
  -9  13   2      175.04      128.01     31.26 o 
  -8  13   2     1121.37     1119.97     47.47 o 
  -7  13   2      211.51      200.48     28.66 o 
  -6  13   2      744.24      769.86     38.62 o 
  -5  13   2     1841.22     1848.53     50.09 o 
  -4  13   2        2.01        5.95     20.06 o 
  -3  13   2     3383.98     3419.09     82.40 o 
  -2  13   2     4914.75     5008.69     83.15 o 
  -1  13   2      148.21      146.10     18.12 o 
   0  13   2     4412.29     4455.64     73.38 o 
   1  13   2       22.38       19.16     15.99 o 
   2  13   2     2841.76     3021.37     51.17 o 
   3  13   2     2442.93     2372.41     69.34 o 
   4  13   2       24.40       29.15     18.73 o 
   5  13   2      761.99      773.46     37.73 o 
   6  13   2        2.79       -8.02     17.86 o 
   7  13   2     4211.70     4233.77     73.83 o 
   8  13   2      942.20      899.99     33.06 o 
   9  13   2     1853.17     1900.52     49.64 o 
  10  13   2      269.75      272.13     30.25 o 
  11  13   2      213.58      240.64     36.93 o 
 -10  14   2       67.85       77.05     27.02 o 
  -9  14   2      562.50      592.89     40.83 o 
  -8  14   2       20.04       39.05     28.21 o 
  -7  14   2     1058.09      991.38     84.77 o 
  -6  14   2     3298.01     3285.21     70.92 o 
  -5  14   2      752.03      714.70     36.90 o 
  -4  14   2     1234.16     1192.76     54.77 o 
  -2  14   2     3040.12     3091.73     63.24 o 
  -1  14   2     2837.05     2857.99     60.66 o 
   0  14   2     3826.93     3897.15     62.62 o 
   1  14   2     3666.81     3655.75     59.82 o 
   2  14   2     1293.19     1231.38     42.76 o 
   3  14   2       15.65       14.81     28.46 o 
   4  14   2     2602.76     2485.09    131.20 o 
   5  14   2        6.73        0.09     17.67 o 
   6  14   2     3881.38     3425.36    383.55 o 
   7  14   2     2064.47     2089.93     69.04 o 
   8  14   2     1090.35     1125.34     41.15 o 
   9  14   2      303.99      233.83     28.85 o 
  10  14   2     2179.49     2192.75     65.33 o 
 -10  15   2      577.84      495.81     42.63 o 
  -9  15   2       93.03      132.51     34.27 o 
  -8  15   2     6477.24     6570.58    114.06 o 
  -7  15   2     4542.58     4257.28    237.24 o 
  -6  15   2      266.69      202.59     30.73 o 
  -5  15   2     1004.01      907.51     98.36 o 
  -4  15   2       70.89       23.82     27.20 o 
  -3  15   2     2934.55     2884.30     80.89 o 
  -2  15   2     5802.87     5789.00     96.85 o 
  -1  15   2       57.70       83.90     23.27 o 
   0  15   2       41.63       30.21     19.18 o 
   1  15   2     3664.69     3789.79     69.01 o 
   2  15   2    16085.00    16145.17    268.81 o 
   3  15   2     3455.02     3442.02     88.02 o 
   4  15   2       20.31       47.89     32.10 o 
   5  15   2     1155.37     1226.33     78.67 o 
   6  15   2       80.65       12.61     19.59 o 
   7  15   2     4886.43     4795.52    117.04 o 
   8  15   2     2468.89     2445.28     73.65 o 
   9  15   2      107.25       86.88     36.75 o 
  -9  16   2      843.87      783.49     47.33 o 
  -8  16   2        9.16        5.80     44.79 o 
  -7  16   2     1482.84     1391.15     54.93 o 
  -6  16   2     5190.33     5005.95    119.92 o 
  -5  16   2      444.27      460.68     44.88 o 
  -4  16   2      680.96      799.39     70.81 o 
  -3  16   2     2698.81     2744.45     83.29 o 
  -2  16   2     2565.21     2591.23     78.46 o 
  -1  16   2     3955.54     4105.08    150.00 o 
   0  16   2      422.48      440.98     32.25 o 
   1  16   2     3758.12     3897.12     75.90 o 
   2  16   2      186.99      266.86     41.14 o 
   3  16   2     1023.43      995.37     57.31 o 
   4  16   2     1810.69     2719.06    231.53 o 
   5  16   2      359.84      336.41     44.41 o 
   6  16   2     3708.42     3900.04    105.32 o 
   8  16   2     1625.39     1654.46     57.76 o 
  -8  17   2     3701.72     3673.25    147.24 o 
  -7  17   2     2354.88     2246.52     82.48 o 
  -6  17   2       41.42      -34.37     34.37 o 
  -5  17   2      135.78      140.75     40.77 o 
  -4  17   2       62.69       10.51     36.56 o 
  -3  17   2     7946.45     7989.94    160.96 o 
  -2  17   2     7301.87     7380.90    303.54 o 
  -1  17   2      176.68      174.99     38.59 o 
   0  17   2      243.66      228.78     35.41 o 
   1  17   2      619.46      581.47     45.65 o 
   2  17   2     7469.61     7646.34    186.24 o 
   3  17   2     2173.43     2317.45     80.03 o 
   4  17   2      145.24      140.44     49.95 o 
   5  17   2      224.76      238.17     42.47 o 
   6  17   2      893.54      857.09     60.62 o 
   7  17   2     5124.36     5024.25    126.36 o 
   8  17   2      994.41     1012.73     67.29 o 
  -7  18   2      567.28      564.89     80.81 o 
  -6  18   2     1790.68     1825.79     78.97 o 
  -5  18   2        3.98       53.54     42.85 o 
  -4  18   2     1767.56     1964.00     78.99 o 
  -3  18   2       34.92       16.15     38.44 o 
  -2  18   2     2140.62     2242.17    130.70 o 
  -1  18   2     4405.75     4437.53    108.26 o 
   0  18   2      103.13      108.27     34.57 o 
   1  18   2     1992.24     1975.20    101.67 o 
   2  18   2      573.89      511.21     59.98 o 
   3  18   2      828.69      808.23     84.80 o 
   4  18   2      356.73      357.42     48.31 o 
   5  18   2      265.45      237.13     60.71 o 
   6  18   2     3045.89     2969.32     97.08 o 
   7  18   2      100.77       86.80     65.93 o 
  -6  19   2       23.84      -24.92     43.76 o 
  -5  19   2      516.61      594.20     58.17 o 
  -4  19   2      113.66      153.97     46.22 o 
  -3  19   2     4321.99     4555.45    190.79 o 
  -2  19   2     2179.21     2342.19     83.36 o 
  -1  19   2        6.09        4.81     47.83 o 
   0  19   2     1839.96     1993.42    100.80 o 
   1  19   2        4.46      -26.68     49.04 o 
   2  19   2     1556.26     1698.49    102.58 o 
   3  19   2     1049.53     1096.89    104.84 o 
   4  19   2       50.02       36.39     43.35 o 
   5  19   2       22.38       12.58     44.34 o 
  -4  20   2      793.19      716.18     61.28 o 
  -3  20   2      329.80      273.38     65.37 o 
  -2  20   2      677.49      783.88     81.64 o 
  -1  20   2     2058.76     2064.98    107.25 o 
   1  20   2      498.10      432.43     67.57 o 
   2  20   2      227.32      150.16     62.98 o 
   3  20   2      787.24      790.96     87.09 o 
 -14   1   3       35.80       -8.47     58.69 o 
 -13   1   3      338.23      295.88     24.93 o 
 -12   1   3     1820.10     1877.44     44.65 o 
 -11   1   3     1259.29     1271.38     32.19 o 
 -10   1   3      205.33      250.23     18.02 o 
  -9   1   3     1604.41     1467.73     29.52 o 
  -8   1   3       21.41       13.54      8.67 o 
  -7   1   3      182.57      148.12      7.89 o 
  -6   1   3      534.73      552.75      9.37 o 
  -5   1   3       74.66       84.21      4.33 o 
  -4   1   3     6671.09     6726.14     40.36 o 
  -3   1   3     1965.58     1978.05     15.43 o 
  -2   1   3     1587.58     1541.94     14.80 o 
  -1   1   3     8701.67     9054.06     69.10 o 
   0   1   3     2688.67     2797.45     24.57 o 
   1   1   3     7974.54     8507.10     54.22 o 
   2   1   3     1631.07     1701.35     13.00 o 
   3   1   3     1092.14     1105.65     12.97 o 
   4   1   3     1638.22     1910.40     28.49 o 
   5   1   3      107.15       95.04      5.39 o 
   6   1   3        1.72        7.05      5.16 o 
   7   1   3     1425.36     1443.03     22.24 o 
   8   1   3      122.79      122.13     15.39 o 
   9   1   3       29.45       21.53     15.29 o 
  10   1   3       30.15       33.66     17.60 o 
  11   1   3       33.41       39.10     19.36 o 
  12   1   3      134.22      119.96     23.39 o 
  13   1   3      116.52       85.43     33.17 o 
  14   1   3       67.99       48.24     44.09 o 
 -14   2   3       54.55       33.40     41.00 o 
 -13   2   3       69.13       12.07     33.67 o 
 -12   2   3      766.39      764.60     29.41 o 
 -11   2   3      336.84      328.56     22.38 o 
 -10   2   3     1201.64     1205.30     29.70 o 
  -9   2   3     2590.45     2415.99     41.13 o 
  -8   2   3      240.83      219.24     12.27 o 
  -7   2   3      533.06      580.45     13.48 o 
  -6   2   3     2249.28     2122.03     18.81 o 
  -5   2   3     3059.77     3298.64     23.08 o 
  -4   2   3      240.07      168.38      6.31 o 
  -3   2   3    15388.14    16016.41    103.64 o 
  -2   2   3    12629.21    13313.08     90.11 o 
  -1   2   3     2319.52     2353.83     20.36 o 
   0   2   3    25508.46    27402.70    208.51 o 
   1   2   3     9156.69     9607.74     68.44 o 
   2   2   3    11008.20    10884.90     66.45 o 
   3   2   3      361.23      305.45      6.91 o 
   4   2   3       48.79       65.93      4.42 o 
   5   2   3     2796.35     2501.92     20.93 o 
   6   2   3    27798.98    27358.82    182.20 o 
   7   2   3     3513.61     3540.27     38.26 o 
   8   2   3     1427.20     1356.48     27.10 o 
   9   2   3      112.22      110.68     16.78 o 
  10   2   3       62.57       49.57     17.89 o 
  11   2   3     2241.93     2243.69     46.01 o 
  12   2   3     2609.53     2690.92     52.62 o 
  13   2   3       17.23       13.04     27.86 o 
 -14   3   3      113.30      147.41     44.84 o 
 -13   3   3     1444.67     1402.96     46.73 o 
 -12   3   3     3101.88     3143.92     52.63 o 
 -11   3   3     4415.66     4345.28     60.76 o 
 -10   3   3     1154.24     1153.38     29.01 o 
  -9   3   3     1282.54     1152.44     25.10 o 
  -8   3   3     1573.27     1651.30     26.82 o 
  -7   3   3    28180.72    27954.59    195.86 o 
  -6   3   3     4082.90     4026.19     30.94 o 
  -5   3   3      983.32     1143.36     13.70 o 
  -4   3   3     2440.81     2263.99     21.49 o 
  -3   3   3    20456.77    20639.73    138.94 o 
  -2   3   3    30453.14    31117.74    204.96 o 
  -1   3   3     1180.25      987.61      9.70 o 
   0   3   3     2199.62     2506.76     22.26 o 
   1   3   3     7938.85     8535.56     82.14 o 
   2   3   3     9159.97     9206.27     64.47 o 
   3   3   3     6381.16     6008.56     40.23 o 
   4   3   3       19.73       32.27      4.93 o 
   5   3   3     1779.14     1622.65     18.33 o 
   6   3   3      612.20      601.68     14.06 o 
   7   3   3     6337.03     6175.20     57.38 o 
   8   3   3     1261.24     1184.42     25.59 o 
   9   3   3      871.96      930.52     28.59 o 
  10   3   3      173.03      176.18     20.34 o 
  11   3   3      930.36      812.66     32.53 o 
  12   3   3      216.82      225.15     26.01 o 
  13   3   3      191.48      157.30     26.92 o 
 -14   4   3      115.08      183.98     44.51 o 
 -13   4   3      960.89      948.26     41.94 o 
 -12   4   3      264.93      288.68     28.70 o 
 -11   4   3     1174.35     1158.56     39.34 o 
 -10   4   3     1931.19     1917.46     45.39 o 
  -9   4   3     2628.14     2517.57     42.22 o 
  -8   4   3     3825.48     3880.64     45.94 o 
  -7   4   3       25.57       44.77     13.81 o 
  -6   4   3     6101.90     6151.00     58.20 o 
  -5   4   3     2172.71     2344.55     23.54 o 
  -4   4   3     2597.77     2343.12     22.12 o 
  -3   4   3    26219.70    27574.03    174.54 o 
  -2   4   3      595.54      556.03     11.30 o 
  -1   4   3     3279.72     3422.52     24.99 o 
   0   4   3     1606.73     1724.82     16.81 o 
   1   4   3    27944.41    28458.92    198.65 o 
   2   4   3    22185.37    21966.23    159.23 o 
   3   4   3     4177.94     4255.57     32.01 o 
   4   4   3       61.29       73.14      5.91 o 
   5   4   3     4913.35     4827.00     38.60 o 
   6   4   3     8712.38     8635.52     69.40 o 
   7   4   3     7991.25     7778.14     69.06 o 
   8   4   3     1648.54     1566.43     29.93 o 
   9   4   3      207.26      172.43     18.58 o 
  10   4   3      872.01      825.62     30.85 o 
  11   4   3     9293.21     9064.39    166.45 o 
  12   4   3     4669.55     4719.38     72.76 o 
  13   4   3       23.86       30.88     40.82 o 
 -14   5   3       85.88      110.43     42.97 o 
 -13   5   3     2564.61     2629.07     61.54 o 
 -12   5   3     1837.76     1685.23     52.83 o 
 -11   5   3     2905.05     2974.56     73.05 o 
 -10   5   3      477.22      483.41     24.18 o 
  -9   5   3      429.72      464.99     21.94 o 
  -8   5   3     1967.63     2118.14     51.91 o 
  -7   5   3    45333.81    44453.56    332.60 o 
  -6   5   3     8145.22     7606.02     74.87 o 
  -5   5   3      727.97      720.82     11.85 o 
  -4   5   3     1258.33     1282.85     15.48 o 
  -3   5   3     8670.68     8771.01     63.70 o 
  -2   5   3    15367.59    14702.30     96.79 o 
  -1   5   3    10896.90    10650.18     68.76 o 
   0   5   3       16.06       31.07      4.03 o 
   1   5   3     1135.39     1059.10     13.51 o 
   2   5   3    16671.18    16217.87    119.72 o 
   3   5   3    55220.89    56007.46    397.50 o 
   4   5   3     8411.61     8396.24     68.75 o 
   5   5   3     3456.57     3452.18     33.22 o 
   6   5   3      670.75      688.04     16.45 o 
   7   5   3     4543.16     4345.56     66.75 o 
   8   5   3      859.49      910.93     24.89 o 
   9   5   3      315.92      293.05     18.36 o 
  10   5   3     1137.92     1164.68     40.10 o 
  11   5   3      884.63      771.18     32.57 o 
  12   5   3     2907.06     2915.22     56.65 o 
  13   5   3     2943.76     3202.76    108.10 o 
 -14   6   3       36.38       36.56     46.81 o 
 -13   6   3      995.88     1034.54     44.70 o 
 -12   6   3       76.29      142.87     26.78 o 
 -11   6   3      806.31      792.84     35.65 o 
 -10   6   3     3675.75     3605.27     56.67 o 
  -9   6   3     3600.14     3476.05     53.45 o 
  -8   6   3    12865.48    12857.32    137.96 o 
  -7   6   3      274.94      248.38     19.35 o 
  -6   6   3     8417.19     8226.48     77.51 o 
  -5   6   3      470.37      491.42     11.11 o 
  -4   6   3     3001.19     3000.97     26.62 o 
  -3   6   3     2026.77     1839.01     18.20 o 
  -2   6   3     1804.55     1688.54     16.72 o 
  -1   6   3      136.24      252.70      7.10 o 
   0   6   3       32.58       49.65      4.71 o 
   1   6   3    42267.24    44221.05    267.89 o 
   2   6   3    31267.22    30745.18    198.66 o 
   3   6   3      418.16      435.08     10.06 o 
   4   6   3     5387.51     5365.14     48.26 o 
   5   6   3     1195.62     1238.53     19.72 o 
   6   6   3     3904.38     3968.46     43.33 o 
   7   6   3     3408.09     3423.52     51.45 o 
   8   6   3     2690.08     2655.23     46.30 o 
   9   6   3      325.89      296.96     25.15 o 
  10   6   3       34.86       28.79     24.99 o 
  11   6   3     6520.38     6365.22    112.76 o 
  12   6   3     5446.66     5533.04    102.91 o 
  13   6   3      287.42      214.28     46.08 o 
 -13   7   3     1003.44      949.94     60.21 o 
 -12   7   3     2259.65     2205.77     73.93 o 
 -11   7   3     1778.29     1757.47     80.53 o 
 -10   7   3      155.95      133.37     19.73 o 
  -9   7   3     3290.12     3350.15     52.98 o 
  -8   7   3     1064.94     1110.20     35.49 o 
  -7   7   3    16083.68    16107.36    198.75 o 
  -6   7   3     4162.70     3998.89     47.96 o 
  -5   7   3     3930.49     3871.99     40.66 o 
  -4   7   3      560.87      681.48     11.55 o 
  -3   7   3     5642.29     5831.51     42.44 o 
  -2   7   3    19041.58    19184.60    121.03 o 
  -1   7   3     7050.03     6981.08     47.26 o 
   0   7   3     3358.23     3236.38     28.70 o 
   1   7   3    11158.63    11505.31     72.69 o 
   2   7   3     6375.24     6276.04     47.67 o 
   3   7   3    19361.47    19404.96    144.83 o 
   4   7   3     1564.80     1584.44     19.38 o 
   5   7   3     4990.21     5076.16     51.58 o 
   6   7   3      261.67      298.22     13.77 o 
   7   7   3     3532.97     3416.79     52.49 o 
   8   7   3     1948.77     1947.53     51.48 o 
   9   7   3        3.35        4.17     17.30 o 
  10   7   3     2130.99     2109.51     46.79 o 
  11   7   3      736.40      646.02     51.94 o 
  12   7   3     2142.64     2015.34     74.01 o 
  13   7   3     1360.72     1428.78     71.39 o 
 -13   8   3     1213.57     1033.57     77.52 o 
 -12   8   3       85.39       58.06     29.36 o 
 -11   8   3     1701.83     1782.58     55.02 o 
 -10   8   3     3051.78     2964.34     53.13 o 
  -9   8   3      151.35      154.24     19.03 o 
  -8   8   3    12120.38    11838.43    175.36 o 
  -7   8   3     1463.21     1367.50     38.26 o 
  -6   8   3     9281.78     9538.94     97.27 o 
  -5   8   3     1443.59     1500.07     28.80 o 
  -4   8   3     4877.27     4997.96     44.54 o 
  -3   8   3     8799.63     8673.87     57.58 o 
  -2   8   3     1395.24     1433.76     17.16 o 
  -1   8   3    12210.15    12229.77     78.23 o 
   0   8   3    10283.11    10330.27     70.84 o 
   1   8   3     7400.77     7384.00     50.45 o 
   2   8   3    10183.77    10125.93     72.70 o 
   3   8   3      669.30      638.49     14.20 o 
   4   8   3    11165.27    10882.38     93.49 o 
   5   8   3       68.94      120.33     12.39 o 
   6   8   3     8048.39     8042.15     85.10 o 
   7   8   3     1579.17     1542.44     31.70 o 
   8   8   3       66.11       63.83     15.70 o 
   9   8   3     6706.16     6543.83    113.89 o 
  10   8   3      433.01      444.19     24.67 o 
  11   8   3     1951.81     1927.78     58.12 o 
  12   8   3     2819.16     2827.46     58.24 o 
 -13   9   3        3.42       22.93     59.27 o 
 -12   9   3      982.07      972.75     55.37 o 
 -11   9   3      958.22     1015.04     37.71 o 
 -10   9   3      588.79      578.53     29.47 o 
  -9   9   3     7440.09     7243.45     91.89 o 
  -8   9   3       11.73       28.03     15.34 o 
  -7   9   3     2616.06     2583.95     44.42 o 
  -6   9   3      323.56      255.47     15.23 o 
  -5   9   3    18473.13    18231.90    159.07 o 
  -4   9   3     4229.29     4326.27     41.48 o 
  -3   9   3      511.11      506.14     11.93 o 
  -2   9   3    14778.96    15268.51    105.41 o 
  -1   9   3      182.25      148.18      7.68 o 
   0   9   3     9389.50     9059.18     64.50 o 
   1   9   3    11750.85    11590.90     83.07 o 
   2   9   3      281.40      325.70     10.28 o 
   3   9   3     3990.51     4011.69     39.84 o 
   4   9   3     4603.70     4657.06     65.57 o 
   5   9   3    12340.98    12712.43    141.81 o 
   6   9   3      470.10      491.57     22.86 o 
   7   9   3     1180.05     1263.28     30.66 o 
   8   9   3     8802.81     8575.37     94.33 o 
   9   9   3      426.45      411.88     23.75 o 
  10   9   3     5105.00     5049.82     68.70 o 
  11   9   3     1967.27     1918.42     48.42 o 
  12   9   3      273.41      220.18     35.91 o 
 -12  10   3      222.23      173.52     36.17 o 
 -11  10   3      577.90      506.05     29.42 o 
 -10  10   3     2578.33     2619.01     51.56 o 
  -9  10   3       23.12       28.74     16.49 o 
  -8  10   3     3429.16     3404.09     56.24 o 
  -7  10   3      433.74      424.64     22.11 o 
  -6  10   3     5827.25     5892.53     76.65 o 
  -5  10   3     2628.24     2462.93     41.43 o 
  -4  10   3     3159.78     3200.93     36.96 o 
  -3  10   3     3728.59     3706.27     41.59 o 
  -2  10   3        8.89       12.81      8.54 o 
  -1  10   3    23806.69    23823.81    167.19 o 
   0  10   3    12786.50    12581.93     94.76 o 
   1  10   3      679.85      709.39     15.57 o 
   2  10   3     4663.99     4516.74     41.33 o 
   3  10   3     2742.29     2745.97     36.71 o 
   4  10   3    20390.43    19997.53    654.36 o 
   5  10   3      990.01     1047.73     27.56 o 
   6  10   3     1406.91     1491.38     43.62 o 
   7  10   3      579.93      572.94     23.75 o 
   8  10   3     1333.15     1368.68     34.09 o 
   9  10   3     9799.95     9679.56    107.00 o 
  10  10   3     1504.64     1540.58     39.23 o 
  11  10   3      288.17      252.86     28.55 o 
  12  10   3      198.40      143.00     34.80 o 
 -12  11   3      130.95       62.41     31.65 o 
 -11  11   3       17.58      -10.81     22.33 o 
 -10  11   3     4897.42     4916.65    115.31 o 
  -9  11   3     7772.32     7834.36    164.28 o 
  -8  11   3      406.50      399.43     29.80 o 
  -7  11   3      435.25      364.27     27.87 o 
  -6  11   3     1993.96     1935.92     47.89 o 
  -5  11   3    12887.64    13258.49    150.67 o 
  -4  11   3     3227.49     3187.27     51.79 o 
  -3  11   3     1177.25     1229.69     30.63 o 
  -2  11   3       93.42       78.50     14.30 o 
  -1  11   3       93.13      108.63     13.22 o 
   0  11   3    13290.95    13072.83    105.71 o 
   1  11   3    16525.43    16576.59    129.11 o 
   2  11   3       10.93       15.04      9.07 o 
   3  11   3     1718.17     1843.66     37.05 o 
   4  11   3     1136.20     1203.51     33.78 o 
   5  11   3     5710.65     5619.43    103.75 o 
   6  11   3     1846.73     1832.92     41.31 o 
   7  11   3      171.24      153.29     20.39 o 
   8  11   3      395.96      413.24     23.89 o 
   9  11   3        6.72      -12.23     19.18 o 
  10  11   3     2993.60     3021.22     53.27 o 
  11  11   3      500.45      505.40     30.06 o 
 -12  12   3      194.46      204.36     35.84 o 
 -11  12   3      446.14      430.92     31.73 o 
 -10  12   3      596.94      634.27     33.31 o 
  -9  12   3     1229.62     1230.98     48.31 o 
  -8  12   3     2118.69     2239.42     74.60 o 
  -7  12   3        5.39       11.07     21.80 o 
  -6  12   3     3953.88     4111.67     89.85 o 
  -5  12   3     3696.66     3652.93    105.00 o 
  -4  12   3      505.93      568.45     28.25 o 
  -3  12   3      897.62      808.65     27.11 o 
  -2  12   3      570.88      538.11     23.61 o 
  -1  12   3     1723.33     1761.14     34.03 o 
   0  12   3     2704.07     2752.01     47.93 o 
   1  12   3      193.41      226.81     18.30 o 
   2  12   3      113.66      127.90     36.89 o 
   3  12   3     7438.36     7463.33    108.06 o 
   4  12   3     9032.22     9014.97    257.17 o 
   5  12   3     1948.98     1832.33    110.68 o 
   6  12   3      232.66      294.80     22.87 o 
   7  12   3      289.34      268.91     24.14 o 
   8  12   3     2758.58     2734.45     48.50 o 
   9  12   3     3152.28     3273.03     55.55 o 
  10  12   3     1390.26     1416.84     40.56 o 
  11  12   3      136.19      144.96     29.03 o 
 -11  13   3       92.60       82.10     33.99 o 
 -10  13   3     4616.64     4871.85     78.53 o 
  -9  13   3     3977.02     4196.18     85.03 o 
  -8  13   3      696.87      681.80     38.96 o 
  -7  13   3      232.62      196.54     27.47 o 
  -6  13   3       25.67       20.52     22.71 o 
  -5  13   3     3607.94     3580.30     69.52 o 
  -4  13   3     7174.56     7127.60    111.06 o 
  -3  13   3     3154.54     3152.35     57.60 o 
  -2  13   3       33.50       33.05     18.71 o 
  -1  13   3     3711.06     3594.43     66.91 o 
   0  13   3     6367.67     6417.33     86.02 o 
   1  13   3     3616.92     3586.62     57.56 o 
   2  13   3     1210.71     1078.47     31.54 o 
   3  13   3       51.90       50.73     26.87 o 
   4  13   3      126.71      120.45     29.68 o 
   5  13   3      848.32      842.66     36.82 o 
   6  13   3     2576.98     2633.23     62.01 o 
   7  13   3       11.13       47.57     25.47 o 
   8  13   3       10.86      -14.35     20.18 o 
   9  13   3      146.24      151.21     23.77 o 
  10  13   3      959.41      887.35     40.96 o 
 -10  14   3       91.89       80.46     33.59 o 
  -9  14   3       93.49       83.34     31.38 o 
  -8  14   3     1628.35     1668.16     55.59 o 
  -7  14   3        0.55      -10.20     13.48 o 
  -6  14   3      734.92      692.32     37.56 o 
  -5  14   3     1055.05     1046.52     41.61 o 
  -4  14   3       23.42       21.00     27.21 o 
  -3  14   3      530.78      503.66     68.52 o 
  -2  14   3     1458.49     1423.57     43.33 o 
  -1  14   3     1960.03     1983.46     77.91 o 
   0  14   3      892.02      947.58     32.60 o 
   1  14   3       17.85       43.84     17.60 o 
   2  14   3      234.69      226.60     37.39 o 
   3  14   3      825.15      782.25     48.84 o 
   4  14   3     1548.15     1646.22     79.13 o 
   5  14   3     4273.37     4206.48     80.20 o 
   6  14   3      348.20      347.09     59.40 o 
   7  14   3      344.14      347.33     39.12 o 
   8  14   3      462.59      454.30     36.83 o 
   9  14   3     2173.80     2248.38     63.77 o 
  10  14   3       57.59       97.24     45.64 o 
 -10  15   3     1212.41     1215.42     71.08 o 
  -9  15   3      181.00      230.21     35.92 o 
  -8  15   3      385.98      419.95     38.44 o 
  -7  15   3       63.85       56.46     30.06 o 
  -6  15   3      233.39      196.38     30.21 o 
  -5  15   3      391.03      382.36     43.32 o 
  -4  15   3      999.18     1129.04     54.72 o 
  -3  15   3      585.74      528.58     78.30 o 
  -2  15   3      493.03      478.47     31.41 o 
  -1  15   3      677.54      675.98     34.74 o 
   0  15   3      388.62      420.45     25.57 o 
   1  15   3     3510.34     3491.65     92.12 o 
   2  15   3       12.26       19.00     31.09 o 
   3  15   3      858.61      837.87     50.75 o 
   4  15   3      431.17      383.44     40.86 o 
   5  15   3      987.68      930.59     77.42 o 
   6  15   3      972.78      967.86     80.40 o 
   7  15   3       90.56       43.32     50.00 o 
   8  15   3     1025.65     1137.34     50.53 o 
   9  15   3       14.53        9.64     30.82 o 
  -9  16   3       45.43       33.41     34.25 o 
  -8  16   3       60.08       50.80     28.59 o 
  -7  16   3       12.85       -7.21     30.44 o 
  -6  16   3      209.52      127.66     47.34 o 
  -5  16   3       15.99       -7.39     33.97 o 
  -4  16   3       56.18      -31.63     31.63 o 
  -3  16   3     2576.92     2520.37     78.71 o 
  -2  16   3      326.26      274.74     38.53 o 
  -1  16   3      574.03      570.62     35.18 o 
   0  16   3      248.06      232.43     27.66 o 
   1  16   3        4.03      -16.98     19.32 o 
   2  16   3       16.95      -27.50     31.32 o 
   3  16   3       46.35       59.23     34.66 o 
   4  16   3      288.75      331.46     42.92 o 
   5  16   3       29.43      -28.31     33.02 o 
   6  16   3      669.12      585.18     52.48 o 
   7  16   3      364.58      359.47     67.57 o 
   8  16   3       78.88       45.97     29.31 o 
  -8  17   3        1.97       -0.27     88.93 o 
  -7  17   3        0.65      -19.91     40.46 o 
  -6  17   3       27.41       32.60     39.32 o 
  -5  17   3       30.43        9.53     33.55 o 
  -4  17   3       70.10       39.15     65.70 o 
  -3  17   3      762.27      817.57     55.40 o 
  -2  17   3     1703.81     1934.07     74.19 o 
  -1  17   3      174.04      207.67     29.43 o 
   0  17   3       27.37       34.45     25.28 o 
   1  17   3        1.54      -15.14     45.06 o 
   2  17   3      186.73      124.55     37.89 o 
   3  17   3       76.77       21.82     42.73 o 
   4  17   3       59.96        7.95     37.69 o 
   5  17   3      144.89      130.18     41.29 o 
   6  17   3        0.32       60.44     42.08 o 
   7  17   3      260.23      165.95     46.69 o 
  -7  18   3      268.95      251.41     49.27 o 
  -6  18   3      386.49      284.21     43.52 o 
  -5  18   3        5.62       13.87     40.51 o 
  -4  18   3        1.56      -23.09     46.14 o 
  -3  18   3      328.23      344.32     59.33 o 
  -2  18   3        4.18      -26.12     37.34 o 
  -1  18   3      663.00      698.61     50.90 o 
   0  18   3      352.17      368.67     76.75 o 
   1  18   3        3.55      -45.37     45.37 o 
   2  18   3      136.89      107.82     54.20 o 
   3  18   3      911.46      855.26     57.28 o 
   4  18   3      603.22      623.91     54.68 o 
   5  18   3      129.40      169.34     45.86 o 
   6  18   3       16.32       46.28     42.80 o 
  -6  19   3      453.13      486.29     56.59 o 
  -5  19   3     2734.12     2724.49     95.96 o 
  -4  19   3      352.63      384.03     51.92 o 
  -3  19   3      180.80      159.28     44.87 o 
  -2  19   3       62.63      119.99     41.54 o 
  -1  19   3       79.99       32.64     36.24 o 
   0  19   3     1348.97     1326.71     91.70 o 
   1  19   3     2875.39     2772.40    122.55 o 
   2  19   3        6.08        8.04     54.02 o 
   3  19   3      446.66      402.57     71.38 o 
   4  19   3     1052.36     1017.76     94.54 o 
   5  19   3      930.73      842.46     63.51 o 
  -4  20   3      172.89      192.02     48.57 o 
  -3  20   3       30.40      -29.64     42.51 o 
  -2  20   3       14.01       15.04     40.45 o 
   1  20   3       59.02       34.57     54.44 o 
   2  20   3       87.77       67.56     60.48 o 
   3  20   3     1236.66     1208.16     98.21 o 
 -14   0   4     1648.14     1540.56    105.60 o 
 -13   0   4     2878.60     2763.82     70.62 o 
 -12   0   4     4469.35     4532.62    153.79 o 
 -11   0   4     3991.40     3917.95     78.49 o 
 -10   0   4     9382.56     9316.01    163.27 o 
  -9   0   4     1707.31     1668.77     56.80 o 
  -8   0   4     1391.94     1333.02     26.76 o 
  -7   0   4      844.32      843.48     25.71 o 
  -6   0   4    15039.27    14906.89    126.04 o 
  -5   0   4    61170.38    62090.25    490.13 o 
  -4   0   4     5581.93     5049.98     57.36 o 
  -3   0   4    20915.07    21072.84    174.50 o 
  -2   0   4      200.67      215.10      6.29 o 
  -1   0   4    11861.55    12295.65     99.01 o 
   0   0   4     9353.93     9216.89     82.42 o 
   1   0   4   127410.02   129312.40   1250.55 o 
   2   0   4    21225.25    22691.66    182.03 o 
   3   0   4     1372.95     1367.53     17.55 o 
   4   0   4    11088.83     9970.07     86.73 o 
   5   0   4    43321.10    44312.95    354.85 o 
   6   0   4      144.42      146.62     13.45 o 
   7   0   4     5319.36     5434.42     95.85 o 
   8   0   4      222.54      267.82     25.52 o 
   9   0   4    11440.09    11401.33    309.83 o 
  10   0   4     7795.42     7549.42    130.83 o 
  11   0   4     1945.15     1905.72     60.90 o 
  12   0   4       47.37       23.90     32.17 o 
  13   0   4       41.44       33.00     36.98 o 
 -14   1   4     7039.85     7210.86    149.31 o 
 -13   1   4     5873.02     5684.03     76.43 o 
 -12   1   4       97.54      121.09     19.47 o 
 -11   1   4      547.12      522.80     23.39 o 
 -10   1   4     2979.68     2980.06     64.95 o 
  -9   1   4    10074.71     9641.63    122.24 o 
  -8   1   4     3548.66     3743.71     40.32 o 
  -7   1   4       16.97       25.44      6.42 o 
  -6   1   4     3562.81     3691.45     27.39 o 
  -5   1   4     2331.74     2193.61     17.28 o 
  -4   1   4    69975.69    69784.60    395.29 o 
  -3   1   4     7761.51     7519.98     45.90 o 
  -2   1   4      867.04      690.78      6.76 o 
  -1   1   4     8933.63     9279.77     68.61 o 
   0   1   4     6407.15     6435.75     46.10 o 
   1   1   4    18127.97    18334.28    108.93 o 
   2   1   4      948.70     1012.66      9.70 o 
   3   1   4    12654.97    12180.12     75.08 o 
   4   1   4     7973.28     7457.09     47.60 o 
   5   1   4      568.86      454.63     13.63 o 
   6   1   4     9841.81     9748.55     70.17 o 
   7   1   4     1326.68     1153.04     20.58 o 
   8   1   4     5732.91     5963.08     73.20 o 
   9   1   4     4854.84     4649.18     64.45 o 
  10   1   4       64.09       46.80     18.97 o 
  11   1   4       27.23       30.99     19.92 o 
  12   1   4      221.01      196.18     25.63 o 
  13   1   4     5209.61     5436.81     81.83 o 
 -14   2   4      359.30      303.65     47.05 o 
 -13   2   4      869.39      795.85     32.39 o 
 -12   2   4      328.05      343.61     37.06 o 
 -11   2   4     3491.48     3264.59     50.20 o 
 -10   2   4     4286.69     4282.68     64.67 o 
  -9   2   4     2795.10     2786.14     43.86 o 
  -8   2   4       33.58       35.55      9.21 o 
  -7   2   4     4668.10     4719.21     38.25 o 
  -6   2   4     6515.94     6264.91     40.06 o 
  -5   2   4    33156.94    33225.18    191.31 o 
  -4   2   4     8413.98     8324.90     53.81 o 
  -3   2   4    18650.43    18497.84    119.08 o 
  -2   2   4     1495.10     1665.75     13.71 o 
  -1   2   4    94303.21    95944.90    633.60 o 
   0   2   4    16985.80    16579.26    125.15 o 
   1   2   4    15969.67    16849.00    111.21 o 
   2   2   4     4636.02     4964.88     34.61 o 
   3   2   4     1558.61     1597.34     14.59 o 
   4   2   4    29532.17    29489.61    175.53 o 
   5   2   4    36677.97    36477.71    216.51 o 
   6   2   4       42.77       54.87      8.11 o 
   7   2   4      846.39      820.55     18.64 o 
   8   2   4     1137.03     1092.81     30.31 o 
   9   2   4     7476.93     7272.22     87.39 o 
  10   2   4     3193.48     3102.68     52.45 o 
  11   2   4       29.82       78.93     20.75 o 
  12   2   4       81.80       74.20     23.15 o 
  13   2   4      126.07      133.85     27.35 o 
 -14   3   4     2435.84     2562.15     85.57 o 
 -13   3   4     1026.80     1003.11     41.16 o 
 -12   3   4      901.37      883.33     30.55 o 
 -11   3   4      340.86      284.12     20.84 o 
 -10   3   4     1707.08     1678.07     33.61 o 
  -9   3   4     9180.08     8898.83     87.66 o 
  -8   3   4      631.17      668.45     18.47 o 
  -7   3   4      508.35      468.79     12.49 o 
  -6   3   4    16346.55    16475.25    104.40 o 
  -5   3   4      161.72      173.14      7.41 o 
  -4   3   4    15001.74    15312.92    106.83 o 
  -3   3   4     3875.40     4035.84     29.79 o 
  -2   3   4    30967.10    31771.37    209.32 o 
  -1   3   4     1322.56     1540.93     13.82 o 
   0   3   4    17649.70    18520.61    143.14 o 
   1   3   4     1703.58     1562.28     20.64 o 
   2   3   4     2074.00     2107.31     16.81 o 
   3   3   4    23680.94    24525.72    146.40 o 
   4   3   4    14317.33    13878.13     86.73 o 
   5   3   4     1774.74     1865.01     20.22 o 
   6   3   4     7585.46     7731.83     63.37 o 
   7   3   4      391.47      358.96     14.30 o 
   8   3   4     7426.27     7563.10     79.43 o 
   9   3   4     1008.14      974.36     32.07 o 
  10   3   4     2568.74     2527.58     47.34 o 
  11   3   4     2317.30     2335.77     48.23 o 
  12   3   4      308.32      293.65     27.52 o 
  13   3   4     2887.43     2897.70    113.04 o 
 -14   4   4      115.59      111.57     91.40 o 
 -13   4   4      809.84      846.65     39.60 o 
 -12   4   4       94.85       87.04     24.14 o 
 -11   4   4     1756.03     1725.35     54.59 o 
 -10   4   4     1815.98     1816.47     43.26 o 
  -9   4   4       46.16       90.95     14.78 o 
  -8   4   4     4310.59     4121.42     71.25 o 
  -7   4   4     4938.16     4796.01     47.51 o 
  -6   4   4     2558.96     2640.25     28.32 o 
  -5   4   4     2313.85     2125.78     22.27 o 
  -4   4   4      118.75      157.34      8.70 o 
  -3   4   4     7388.92     7315.55     50.78 o 
  -2   4   4       36.62       74.25      4.31 o 
  -1   4   4    37358.09    38816.53    258.07 o 
   0   4   4     7052.64     7280.13     53.73 o 
   1   4   4      114.97      125.44      5.40 o 
   2   4   4    17346.61    17776.68    130.41 o 
   3   4   4     3581.11     3300.04     23.11 o 
   4   4   4     5192.04     5525.74     39.26 o 
   5   4   4     6301.71     6132.54     46.80 o 
   6   4   4      486.82      569.04     14.76 o 
   7   4   4     2578.16     2610.08     32.48 o 
   8   4   4     1217.04     1173.88     39.87 o 
   9   4   4     4833.03     4736.26     65.61 o 
  10   4   4      537.83      584.54     27.73 o 
  11   4   4     2038.00     2055.13     46.34 o 
  12   4   4     1130.60     1071.14     39.11 o 
  13   4   4      706.77      859.01     62.01 o 
 -14   5   4      600.01      575.41     54.10 o 
 -13   5   4      148.87      146.08     27.95 o 
 -12   5   4     1407.49     1258.02     46.71 o 
 -11   5   4     1378.73     1397.01     41.85 o 
 -10   5   4       15.75       15.71     15.87 o 
  -9   5   4     3086.20     2986.93     47.12 o 
  -8   5   4      663.76      665.51     23.13 o 
  -7   5   4     1401.02     1312.79     25.44 o 
  -6   5   4     5417.77     5457.40     55.24 o 
  -5   5   4       15.80       28.94      5.46 o 
  -4   5   4     4761.23     4804.67     36.95 o 
  -3   5   4      835.63      940.75     14.30 o 
  -2   5   4     9718.97     9745.54     63.29 o 
  -1   5   4     7880.90     8092.05     56.63 o 
   0   5   4     2360.06     2387.93     20.30 o 
   1   5   4    19426.74    20956.62    145.54 o 
   2   5   4       67.06       46.55      5.11 o 
   3   5   4     5897.52     5849.47     49.23 o 
   4   5   4     2630.63     2753.26     24.23 o 
   5   5   4       79.20       72.34      7.88 o 
   6   5   4     3527.01     3404.15     45.28 o 
   7   5   4       52.20       64.10     12.51 o 
   8   5   4     1345.02     1301.39     28.71 o 
   9   5   4      169.43      158.55     18.45 o 
  10   5   4     1062.83     1050.13     43.64 o 
  11   5   4     1637.64     1734.68     56.74 o 
  12   5   4        2.17       -2.12     23.91 o 
  13   5   4      192.40      203.92     45.91 o 
 -14   6   4       75.47       48.70     42.39 o 
 -13   6   4     1533.19     1555.69     49.89 o 
 -12   6   4     1469.18     1450.79     45.54 o 
 -11   6   4      247.86      246.38     25.95 o 
 -10   6   4      268.87      230.06     20.75 o 
  -9   6   4      268.01      269.34     27.87 o 
  -8   6   4     3703.98     3482.84     50.98 o 
  -7   6   4     3205.56     3446.14     58.89 o 
  -6   6   4     1289.77     1395.79     22.64 o 
  -5   6   4      154.26      158.05      7.34 o 
  -4   6   4      837.80      656.26     11.31 o 
  -3   6   4    13597.25    13340.76     81.42 o 
  -2   6   4    17633.86    17613.92    105.66 o 
  -1   6   4     1191.35     1293.36     24.59 o 
   0   6   4      486.18      517.28      9.55 o 
   1   6   4      181.63      137.69      9.97 o 
   2   6   4    15512.60    15371.21    162.41 o 
   3   6   4     5030.96     4878.80     40.86 o 
   4   6   4      533.99      538.83     10.05 o 
   5   6   4       45.22       49.03      7.93 o 
   6   6   4     2081.63     2059.16     30.86 o 
   7   6   4    11061.41    10746.96    105.40 o 
   8   6   4     2654.95     2584.00     40.39 o 
   9   6   4      133.82      152.27     17.32 o 
  10   6   4       82.11       94.65     25.57 o 
  11   6   4      737.29      750.98     40.72 o 
  12   6   4      900.27      881.67     44.85 o 
  13   6   4      569.25      558.60     55.69 o 
 -13   7   4      153.39      221.27     43.35 o 
 -12   7   4     1593.86     1579.27     48.47 o 
 -11   7   4     1693.04     1731.49     74.76 o 
 -10   7   4     3252.14     3135.72     53.45 o 
  -9   7   4      547.86      533.32     24.27 o 
  -8   7   4     1185.28     1088.88     36.47 o 
  -7   7   4     3160.22     2974.38     54.75 o 
  -6   7   4     1219.41     1292.84     34.29 o 
  -5   7   4       66.08       95.90      8.26 o 
  -4   7   4     1513.70     1576.82     17.90 o 
  -3   7   4       83.28       99.22      5.67 o 
  -2   7   4      369.50      247.48      7.61 o 
  -1   7   4     1442.07     1456.01     16.21 o 
   0   7   4     1132.84     1186.43     19.57 o 
   1   7   4      226.98      266.94      8.02 o 
   2   7   4     1505.83     1672.34     19.50 o 
   3   7   4     1172.37     1405.70     23.63 o 
   4   7   4       88.17       83.19      8.48 o 
   5   7   4     1139.63     1111.10     19.58 o 
   6   7   4     4654.59     4563.94     47.83 o 
   7   7   4     1134.08     1179.04     30.47 o 
   8   7   4      548.10      553.41     26.06 o 
   9   7   4        6.62        6.16     18.57 o 
  10   7   4       14.59        6.95     33.91 o 
  11   7   4      850.84      831.44     52.53 o 
  12   7   4      725.31      748.99     59.51 o 
  13   7   4      111.94       79.47    111.23 o 
 -13   8   4      475.73      432.23     49.07 o 
 -12   8   4      778.41      749.56     39.22 o 
 -11   8   4     1124.31     1137.87     37.38 o 
 -10   8   4      652.21      657.55     36.58 o 
  -9   8   4      632.25      623.54     26.74 o 
  -8   8   4     1751.52     1732.82     44.38 o 
  -7   8   4      816.16      807.87     31.49 o 
  -6   8   4      135.34      150.70     14.32 o 
  -5   8   4     7490.56     7291.39     66.55 o 
  -4   8   4     5627.69     5529.64     45.78 o 
  -3   8   4     6352.03     6151.78     43.26 o 
  -2   8   4    17478.00    17286.06    111.64 o 
  -1   8   4     5884.89     5534.65     42.07 o 
   0   8   4     5736.99     5848.07     46.40 o 
   1   8   4     4141.42     4072.68     33.26 o 
   2   8   4     5883.85     5679.49     43.04 o 
   3   8   4     2177.72     2083.59     26.85 o 
   4   8   4     4669.37     4791.13     53.14 o 
   5   8   4     8822.47     8508.51     90.96 o 
   6   8   4     2158.32     2131.40     35.59 o 
   7   8   4     3614.43     3478.14     48.86 o 
   8   8   4     5537.47     5407.05     67.00 o 
   9   8   4     4131.41     4249.11     59.32 o 
  10   8   4      146.62      139.97     21.10 o 
  11   8   4      731.01      763.62     35.54 o 
  12   8   4      159.84      157.80     28.37 o 
 -13   9   4      787.56      673.99     80.41 o 
 -12   9   4       52.48       77.08     33.78 o 
 -11   9   4      498.13      478.84     33.97 o 
 -10   9   4     2025.98     2175.61     46.02 o 
  -9   9   4     1163.24     1056.81     33.10 o 
  -8   9   4     2424.01     2432.26     53.66 o 
  -7   9   4      217.37      265.10     21.44 o 
  -6   9   4     1874.32     1840.19     31.48 o 
  -5   9   4       32.93       40.74     11.87 o 
  -4   9   4     3866.94     3761.81     37.54 o 
  -3   9   4       11.48       20.20      6.48 o 
  -2   9   4        5.42        8.72      7.09 o 
  -1   9   4      595.32      580.33     12.80 o 
   0   9   4      110.17      113.11      7.87 o 
   1   9   4       26.64       22.17      7.48 o 
   2   9   4     1075.60     1064.31     16.45 o 
   3   9   4      571.90      650.78     16.32 o 
   4   9   4      751.96      734.71     27.17 o 
   5   9   4      123.04      159.59     16.35 o 
   6   9   4        3.98        1.57     13.54 o 
   7   9   4       67.40       64.06     15.68 o 
   8   9   4      313.02      316.16     20.89 o 
   9   9   4     2047.97     2012.15     51.70 o 
  10   9   4       74.77       72.39     20.60 o 
  11   9   4      197.47      216.30     27.53 o 
  12   9   4       42.12       26.12     32.03 o 
 -12  10   4      255.39      241.48     62.70 o 
 -11  10   4      317.95      214.26     40.86 o 
 -10  10   4      496.99      499.07     27.20 o 
  -9  10   4      809.74      781.69     37.76 o 
  -8  10   4      182.30      229.58     24.01 o 
  -7  10   4      957.30      955.62     37.65 o 
  -6  10   4      189.09      192.50     21.07 o 
  -5  10   4    13084.52    12142.54    463.73 o 
  -4  10   4     2594.72     2562.49     35.77 o 
  -3  10   4     2363.58     2468.41     29.09 o 
  -2  10   4     4596.80     4617.03     52.75 o 
  -1  10   4     7472.88     7479.64     61.10 o 
   0  10   4      743.41      690.30     16.04 o 
   1  10   4     5164.57     5132.51     49.09 o 
   2  10   4     1272.65     1276.53     19.67 o 
   3  10   4       44.26       42.77      9.87 o 
   4  10   4     7699.60     7585.91    126.39 o 
   5  10   4     5688.03     5730.51     76.84 o 
   6  10   4      926.20      961.12     32.26 o 
   7  10   4       97.47      116.51     17.26 o 
   8  10   4      379.61      383.43     22.88 o 
   9  10   4      716.85      660.90     28.57 o 
  10  10   4      366.07      350.61     25.76 o 
  11  10   4      998.51     1022.07     41.14 o 
  12  10   4       73.12       61.93     32.87 o 
 -12  11   4      474.39      447.25     38.74 o 
 -11  11   4       28.80       25.74     22.67 o 
 -10  11   4      168.09      183.90     30.18 o 
  -9  11   4       22.35       27.37     24.45 o 
  -8  11   4      142.83      126.41     36.14 o 
  -7  11   4       15.81      -16.11     19.91 o 
  -6  11   4      629.12      635.62     32.18 o 
  -5  11   4      583.15      624.02     30.67 o 
  -4  11   4    12090.45    12188.02    139.34 o 
  -3  11   4     1463.15     1509.98     30.35 o 
  -2  11   4     5665.34     5722.37     87.70 o 
  -1  11   4        0.40       18.81      7.67 o 
   0  11   4        1.47       15.95     15.49 o 
   1  11   4      422.55      451.33     21.49 o 
   2  11   4      183.48      188.40     11.89 o 
   3  11   4        2.51        2.33     13.31 o 
   4  11   4        7.60       -1.63      9.47 o 
   5  11   4     2379.96     2450.52     58.69 o 
   6  11   4      852.51      896.25     31.68 o 
   7  11   4      301.57      322.44     21.39 o 
   8  11   4     3633.91     3694.69     56.32 o 
   9  11   4      492.35      477.47     27.24 o 
  10  11   4       37.44       38.77     22.20 o 
  11  11   4       32.56       31.85     23.68 o 
 -12  12   4      458.12      421.68     39.64 o 
 -11  12   4       26.01       11.98     24.69 o 
 -10  12   4      754.62      752.44     37.26 o 
  -9  12   4       21.99       24.78     27.17 o 
  -8  12   4      642.18      614.72     36.37 o 
  -7  12   4       63.61       58.72     23.16 o 
  -6  12   4      693.35      585.19     88.81 o 
  -5  12   4     3175.30     3242.26     64.21 o 
  -4  12   4       26.14       24.67     16.20 o 
  -3  12   4     4259.75     4180.79     61.96 o 
  -2  12   4       23.59       27.61     14.34 o 
  -1  12   4        6.53        6.18     12.32 o 
   0  12   4      387.19      419.35     22.03 o 
   1  12   4      514.37      507.24     23.51 o 
   2  12   4       55.39       48.05     15.22 o 
   3  12   4      645.78      597.51     37.67 o 
   4  12   4     1992.47     1877.30     46.49 o 
   5  12   4     1806.68     1814.22    100.76 o 
   6  12   4      176.03      185.89     22.00 o 
   7  12   4     4656.30     4507.56     62.67 o 
   8  12   4        2.78      -18.76     18.76 o 
   9  12   4      497.88      425.61     27.58 o 
  10  12   4      564.65      495.33     30.04 o 
  11  12   4        2.52        0.49     28.50 o 
 -11  13   4     1883.88     1934.74     63.91 o 
 -10  13   4       82.59      114.43     26.67 o 
  -9  13   4      601.69      590.67     39.23 o 
  -8  13   4       41.65       41.56     26.47 o 
  -7  13   4       23.66       -5.05     24.27 o 
  -6  13   4     5420.35     5513.26     94.08 o 
  -5  13   4       76.24       73.38     30.07 o 
  -4  13   4     3608.14     3649.25     70.41 o 
  -3  13   4     1123.86     1118.11     32.63 o 
  -2  13   4     7274.30     7440.09    135.71 o 
  -1  13   4     1006.57     1032.96     37.64 o 
   0  13   4      642.57      701.18     28.69 o 
   1  13   4     3128.49     3176.19     53.83 o 
   2  13   4      774.65      800.47     29.37 o 
   3  13   4     1348.38     1379.10     67.09 o 
   4  13   4     4244.67     4141.33     97.37 o 
   5  13   4      587.76      577.71     74.40 o 
   6  13   4     3530.33     3586.48     73.65 o 
   7  13   4      161.92      179.41     24.84 o 
   8  13   4     2744.86     2739.40     50.17 o 
   9  13   4       30.37       19.93     22.28 o 
  10  13   4      402.42      438.20     33.67 o 
 -11  14   4      166.78      113.91     65.19 o 
 -10  14   4      781.33      778.43     60.90 o 
  -9  14   4      149.47      141.00     33.24 o 
  -8  14   4     1818.04     1848.90     58.47 o 
  -7  14   4     7301.87     7292.44    141.02 o 
  -6  14   4     1073.22     1010.79     44.67 o 
  -5  14   4     3289.20     3324.44     87.44 o 
  -4  14   4      175.34      180.60     32.62 o 
  -3  14   4     7128.36     7228.81    140.50 o 
  -2  14   4     1293.05     1359.85     61.84 o 
  -1  14   4      459.27      495.29     30.37 o 
   0  14   4      571.95      550.91     26.48 o 
   1  14   4     5410.01     5396.22     77.54 o 
   2  14   4     5538.45     5548.05     92.77 o 
   3  14   4     4927.29     4920.32    109.28 o 
   4  14   4        5.67       13.06     29.51 o 
   5  14   4     1817.28     1783.94     52.86 o 
   6  14   4     1226.30     1198.01     56.94 o 
   7  14   4     4815.64     4742.25     80.71 o 
   8  14   4       39.21       14.58     24.44 o 
   9  14   4      103.14       84.17     31.75 o 
  10  14   4       16.57      -10.97     56.82 o 
 -10  15   4      269.56      225.21     38.42 o 
  -9  15   4      127.35       81.24     33.97 o 
  -8  15   4      225.39      188.02     35.45 o 
  -7  15   4     1386.86     1490.86     54.63 o 
  -6  15   4     7318.08     7317.24    148.86 o 
  -5  15   4      701.86      634.50     46.95 o 
  -4  15   4     1825.54     1877.42     67.67 o 
  -3  15   4        3.21       14.96     24.46 o 
  -2  15   4     5880.04     5860.36     98.08 o 
  -1  15   4     1150.38     1191.32     44.53 o 
   0  15   4     3019.62     3173.83     81.27 o 
   1  15   4     1201.53     1213.91     37.14 o 
   2  15   4      117.30      109.81     32.87 o 
   3  15   4      758.96      743.98     49.01 o 
   4  15   4     3946.46     3991.50    169.90 o 
   5  15   4      988.59      880.36     42.38 o 
   6  15   4     1997.93     1950.57     81.53 o 
   7  15   4       36.06       60.61     30.79 o 
   8  15   4     1311.43     1235.20     62.53 o 
   9  15   4       91.05       89.13     33.83 o 
  -9  16   4      362.01      380.83     40.51 o 
  -8  16   4     3463.84     3606.76    105.08 o 
  -7  16   4     3209.48     3179.02     95.25 o 
  -6  16   4       84.05       33.74     51.10 o 
  -5  16   4      543.53      444.60     70.20 o 
  -3  16   4     8015.30     8290.15    162.37 o 
  -2  16   4     3346.05     3389.90     71.52 o 
  -1  16   4      244.70      228.31     28.49 o 
   0  16   4      226.04      217.15     28.27 o 
   1  16   4     2485.32     2568.66     61.96 o 
   2  16   4     6661.45     6947.10    287.03 o 
   3  16   4     7138.26     7531.04    151.75 o 
   4  16   4       17.34       54.95     35.81 o 
   5  16   4      519.15      538.56     49.46 o 
   6  16   4     1487.76     1606.61     71.99 o 
   7  16   4     4627.11     4385.76    159.97 o 
   8  16   4      623.34      603.59     55.34 o 
  -8  17   4       60.76       21.42     47.39 o 
  -7  17   4     2984.84     2910.83     94.15 o 
  -6  17   4     1722.60     1905.97    186.97 o 
  -5  17   4       53.28       28.57     33.31 o 
  -4  17   4     1405.31     1465.12     68.77 o 
  -3  17   4       72.48       31.09     36.61 o 
  -2  17   4     3843.09     3851.75     99.90 o 
  -1  17   4     2517.16     2539.08     62.63 o 
   0  17   4      741.84      774.42     39.57 o 
   1  17   4     1159.00     1132.63     81.03 o 
   2  17   4        0.89        8.42     35.09 o 
   3  17   4      348.27      338.27     43.65 o 
   4  17   4     1833.18     1828.31     74.96 o 
   5  17   4      972.40     1034.58     63.78 o 
   6  17   4     3688.71     3624.03    105.13 o 
   7  17   4      170.22      161.18     46.24 o 
  -7  18   4     1109.05     1157.57     70.78 o 
  -6  18   4       74.95       -2.06     37.05 o 
  -5  18   4      808.95      727.95     81.28 o 
  -4  18   4      140.48       80.39     41.20 o 
  -3  18   4     6456.49     6622.05    187.83 o 
  -2  18   4     3920.64     4003.55    105.64 o 
  -1  18   4      109.95       94.86     28.96 o 
   0  18   4      586.42      650.53     68.29 o 
   1  18   4      669.21      650.25     70.84 o 
   2  18   4     3875.56     3635.97    140.75 o 
   3  18   4      525.00      544.98     51.61 o 
   4  18   4      215.89      181.92     44.24 o 
   5  18   4      374.40      341.80     50.28 o 
   6  18   4     1253.31     1215.58     95.31 o 
  -6  19   4     1330.94     1370.13     74.88 o 
  -5  19   4      289.47      246.38     50.22 o 
  -4  19   4     1926.08     2069.92    146.22 o 
  -3  19   4      255.54      265.17     47.08 o 
  -2  19   4     2454.55     2606.10     86.78 o 
  -1  19   4     1575.99     1604.13     70.11 o 
   0  19   4       11.39        6.72     47.75 o 
   1  19   4     1114.67     1135.91     87.94 o 
   2  19   4       18.50      101.34     57.13 o 
   3  19   4      829.52      743.51     83.78 o 
   4  19   4      284.71      239.31     48.15 o 
   5  19   4      286.40      234.34     49.76 o 
  -4  20   4        8.60      -19.14     45.16 o 
  -3  20   4     2539.65     2724.73     93.13 o 
  -2  20   4      323.00      270.56     47.68 o 
   1  20   4      224.37      269.66     62.28 o 
   2  20   4     1251.83     1243.51     96.71 o 
   3  20   4       74.04       43.10     61.60 o 
 -14   1   5       28.73       24.83     40.91 o 
 -13   1   5       96.02      108.73     23.05 o 
 -12   1   5      371.28      344.22     21.86 o 
 -11   1   5      403.37      368.71     20.49 o 
 -10   1   5       92.46      113.11     14.69 o 
  -9   1   5     2540.49     2522.13     59.22 o 
  -8   1   5      245.83      226.36     10.60 o 
  -7   1   5      413.32      410.28     12.37 o 
  -6   1   5     2015.40     2083.09     17.67 o 
  -5   1   5       73.40      107.70      4.57 o 
  -4   1   5     8374.18     8604.87     59.10 o 
  -3   1   5      175.07      168.75      4.72 o 
  -2   1   5     5738.69     5730.91     38.95 o 
  -1   1   5      111.13      129.24      6.83 o 
   0   1   5     4257.67     4324.93     30.05 o 
   1   1   5      820.45      843.84      8.16 o 
   2   1   5     1138.02     1264.45     11.72 o 
   3   1   5       34.77       30.83      3.89 o 
   4   1   5      609.11      709.80     10.29 o 
   5   1   5        9.62       25.61      5.12 o 
   6   1   5     5784.94     5892.17     49.94 o 
   7   1   5     4738.74     4828.53     48.05 o 
   8   1   5      483.20      473.11     21.85 o 
   9   1   5        6.31        2.77     15.86 o 
  10   1   5       12.26       40.83     18.34 o 
  11   1   5      223.53      201.15     23.72 o 
  12   1   5        8.12      -22.18     22.18 o 
  13   1   5        6.34       12.78     41.90 o 
 -14   2   5       66.35       68.17     41.03 o 
 -13   2   5       94.66       57.50     20.20 o 
 -12   2   5     2460.52     2461.87     44.16 o 
 -11   2   5     8647.95     8466.19     95.93 o 
 -10   2   5      527.88      503.18     21.16 o 
  -9   2   5     1508.35     1391.55     25.52 o 
  -8   2   5     2719.46     2627.88     36.08 o 
  -7   2   5    11238.73    10932.13     73.78 o 
  -6   2   5     3407.55     3607.83     25.75 o 
  -5   2   5     1400.15     1570.20     14.72 o 
  -4   2   5       99.53       83.39      5.82 o 
  -3   2   5     9507.59     9642.29     65.59 o 
  -2   2   5    14126.34    13763.20     91.19 o 
  -1   2   5   159028.83   160346.42   1213.46 o 
   0   2   5    14825.02    16109.38    111.87 o 
   1   2   5    16107.89    17060.53    107.38 o 
   2   2   5     8359.79     8506.65     56.27 o 
   3   2   5     3057.69     3056.59     23.51 o 
   4   2   5      947.66     1136.26     13.34 o 
   5   2   5      251.60      224.82      7.77 o 
   6   2   5      104.23      105.19      9.58 o 
   7   2   5     3827.98     3680.38     40.20 o 
   8   2   5     4935.95     4830.89     64.06 o 
   9   2   5      333.05      352.40     22.09 o 
  10   2   5       82.49      103.22     19.91 o 
  11   2   5       68.92       53.16     22.08 o 
  12   2   5       89.10      134.94     25.38 o 
  13   2   5       53.01       35.88     43.59 o 
 -14   3   5        6.29      -37.75     37.75 o 
 -13   3   5      235.97      179.28     26.99 o 
 -12   3   5       68.30       70.15     23.08 o 
 -11   3   5     1079.10      990.86     29.00 o 
 -10   3   5      985.39      979.54     32.74 o 
  -9   3   5      632.75      723.63     20.44 o 
  -8   3   5      520.78      425.23     15.60 o 
  -7   3   5       27.50       31.14      9.25 o 
  -6   3   5     2719.75     2623.86     23.80 o 
  -5   3   5      368.50      347.12      9.28 o 
  -4   3   5     6871.23     6961.37     49.32 o 
  -3   3   5     2618.31     2346.97     20.80 o 
  -2   3   5    16737.76    17515.48    111.30 o 
  -1   3   5     4108.75     4044.64     31.27 o 
   0   3   5       60.77       97.30      9.45 o 
   1   3   5    27203.68    27508.42    202.00 o 
   2   3   5     3373.12     3208.45     23.61 o 
   3   3   5       67.17       94.51      5.04 o 
   4   3   5      551.91      526.08      9.54 o 
   5   3   5     6198.69     6122.52     43.83 o 
   6   3   5     5038.95     5063.05     48.79 o 
   7   3   5     5087.91     5021.82     53.39 o 
   8   3   5     3804.58     3599.41     47.38 o 
   9   3   5       32.65       38.24     16.81 o 
  10   3   5     1590.67     1504.90     38.50 o 
  11   3   5     4025.77     3886.84     66.94 o 
  12   3   5     1028.77     1015.80     44.67 o 
  13   3   5       75.62       98.26     43.88 o 
 -14   4   5       74.37       40.96     68.72 o 
 -13   4   5     1922.25     2017.03    103.51 o 
 -12   4   5     4518.75     4509.44     76.87 o 
 -11   4   5     4032.70     3963.09     68.41 o 
 -10   4   5      141.70      157.16     17.53 o 
  -9   4   5      391.39      378.02     19.46 o 
  -8   4   5     5865.83     5798.42     70.26 o 
  -7   4   5    23474.62    22762.11    195.68 o 
  -6   4   5     3801.95     3723.36     34.38 o 
  -5   4   5      161.58      144.29      7.06 o 
  -4   4   5     7745.45     7897.04     55.19 o 
  -3   4   5    15588.25    15492.76    107.24 o 
  -2   4   5    15736.17    15065.09     93.30 o 
  -1   4   5    11222.16    11219.86     79.01 o 
   0   4   5     2033.13     2237.82     22.07 o 
   1   4   5     3481.21     3527.89     33.43 o 
   2   4   5    18392.94    17859.29    119.46 o 
   3   4   5    19489.23    20049.73    117.29 o 
   4   4   5      729.68      656.67     10.66 o 
   5   4   5      239.12      237.29      9.19 o 
   6   4   5      136.97      107.71      9.89 o 
   7   4   5      668.36      676.80     21.10 o 
   8   4   5     4527.19     4595.77     63.24 o 
   9   4   5      617.64      550.76     26.13 o 
  10   4   5     1885.09     1852.53     41.98 o 
  11   4   5        0.87       -6.53     21.74 o 
  12   4   5     1575.48     1659.10     45.93 o 
  13   4   5      303.64      304.75     49.33 o 
 -14   5   5      273.36      390.37     54.31 o 
 -13   5   5      455.60      380.91     32.44 o 
 -12   5   5      182.39      150.26     25.97 o 
 -11   5   5     5804.69     5787.14    105.37 o 
 -10   5   5     2703.01     2672.57     45.95 o 
  -9   5   5     1629.71     1725.11     35.10 o 
  -8   5   5    13519.51    13103.03    138.37 o 
  -7   5   5      128.42      132.50     12.20 o 
  -6   5   5     2876.05     2954.30     30.33 o 
  -5   5   5       10.62       13.47      5.04 o 
  -4   5   5     1114.42     1146.42     14.06 o 
  -3   5   5     6000.47     5258.17     41.35 o 
  -2   5   5     2586.34     2893.38     23.21 o 
  -1   5   5     4606.91     4324.73     33.47 o 
   0   5   5     5746.63     6573.62     50.46 o 
   1   5   5    60973.60    63122.93    423.64 o 
   2   5   5    27780.75    27175.03    196.98 o 
   3   5   5      350.26      376.19      8.63 o 
   4   5   5      183.11      181.55      6.80 o 
   5   5   5     1303.87     1217.76     18.03 o 
   6   5   5     5444.98     5419.89     49.38 o 
   7   5   5    10947.30    10545.77    103.71 o 
   8   5   5      508.20      480.77     20.84 o 
   9   5   5     1513.21     1441.30     44.99 o 
  10   5   5     3426.56     3468.07     72.58 o 
  11   5   5    10860.76    10876.54    127.41 o 
  12   5   5     4291.12     4379.19     71.78 o 
  13   5   5       15.93      -41.07     41.07 o 
 -14   6   5       17.86       34.22     41.28 o 
 -13   6   5     2130.82     2091.09     54.87 o 
 -12   6   5     4816.23     4815.59     82.05 o 
 -11   6   5     1768.18     1755.36     45.93 o 
 -10   6   5     2740.85     2653.79     47.01 o 
  -9   6   5      734.34      721.60     25.77 o 
  -8   6   5     8521.64     8331.31    115.49 o 
  -7   6   5    16445.11    16537.84    178.46 o 
  -6   6   5     2331.78     2232.54     26.63 o 
  -5   6   5      524.13      513.68     11.03 o 
  -4   6   5      182.97      198.47      7.54 o 
  -3   6   5     5285.48     5092.21     36.96 o 
  -2   6   5    21187.25    20937.05    124.43 o 
  -1   6   5     4869.18     5230.30     40.23 o 
   0   6   5    10462.83    10114.70     67.54 o 
   1   6   5     4719.49     5127.95     39.44 o 
   2   6   5    23218.63    22930.77    158.45 o 
   3   6   5    17874.43    17453.28    123.47 o 
   4   6   5      346.46      308.24      8.90 o 
   5   6   5      168.47      143.13      9.50 o 
   6   6   5      684.84      626.13     16.34 o 
   7   6   5     5277.32     5211.44     60.98 o 
   8   6   5     5682.44     5638.09     66.36 o 
   9   6   5      954.91      872.40     27.42 o 
  10   6   5     6624.52     6561.66     86.46 o 
  11   6   5      104.77       47.20     30.87 o 
  12   6   5     3897.24     3999.77     81.53 o 
  13   6   5      944.65      899.58     64.68 o 
 -13   7   5      905.66      792.99     40.60 o 
 -12   7   5       16.11       21.85     24.45 o 
 -11   7   5     3804.52     3710.73     65.10 o 
 -10   7   5     2822.38     2795.15     49.40 o 
  -9   7   5     4021.94     3893.19     57.38 o 
  -8   7   5     5294.99     5324.23     83.51 o 
  -7   7   5     1771.03     1651.76     34.16 o 
  -6   7   5     4673.04     4844.30     53.48 o 
  -5   7   5       14.99       17.03      6.58 o 
  -4   7   5     6711.27     6624.57     49.56 o 
  -3   7   5     6922.64     6642.41     44.90 o 
  -2   7   5      791.05      845.37     12.53 o 
  -1   7   5    13708.89    13419.97     92.36 o 
   0   7   5     1341.65     1379.30     16.18 o 
   1   7   5    31027.25    31017.55    191.47 o 
   2   7   5    18825.33    19034.78    127.48 o 
   3   7   5     6001.03     6376.04     86.49 o 
   4   7   5     1221.86     1260.82     20.22 o 
   5   7   5       34.32       38.49      8.89 o 
   6   7   5     7324.27     7130.99     71.59 o 
   7   7   5     7279.95     7167.74     79.62 o 
   8   7   5      392.36      367.92     20.44 o 
   9   7   5     1850.65     1821.84     37.90 o 
  10   7   5      299.49      277.68     35.37 o 
  11   7   5     5026.62     5086.39     78.91 o 
  12   7   5     1201.35     1285.15     83.54 o 
 -13   8   5       54.28       76.38     63.18 o 
 -12   8   5     2064.86     2062.83     58.93 o 
 -11   8   5      808.38      777.25     32.95 o 
 -10   8   5     1513.79     1416.37     37.23 o 
  -9   8   5     2519.55     2469.99     45.12 o 
  -8   8   5     2898.78     2917.76     68.38 o 
  -7   8   5     6392.42     6409.41     93.85 o 
  -6   8   5      118.63      106.08     13.41 o 
  -5   8   5     6430.51     6470.20     55.75 o 
  -4   8   5     1044.76      967.53     14.92 o 
  -3   8   5     1457.32     1469.82     16.24 o 
  -2   8   5    10751.58    10576.18     72.11 o 
  -1   8   5      242.38      199.92      8.01 o 
   0   8   5    15481.69    14982.24    108.59 o 
   1   8   5      993.01      905.42     14.82 o 
   2   8   5    14001.35    14283.16     94.32 o 
   3   8   5     5243.34     5162.92     53.96 o 
   4   8   5     2313.47     2300.40     36.64 o 
   5   8   5      675.19      683.28     18.54 o 
   6   8   5     3670.13     3705.84     49.65 o 
   7   8   5      945.69      892.04     27.18 o 
   8   8   5     5978.50     5903.45     72.00 o 
   9   8   5       47.43       41.21     22.75 o 
  10   8   5     3551.14     3576.68     57.99 o 
  11   8   5       53.49       32.98     25.13 o 
  12   8   5     2507.18     2505.55     68.62 o 
 -13   9   5     2303.58     2518.24    123.36 o 
 -12   9   5      862.14      776.35     73.15 o 
 -11   9   5      691.64      660.22     36.37 o 
 -10   9   5     3197.39     3273.79     67.03 o 
  -9   9   5     1062.47     1093.96     71.15 o 
  -8   9   5     2446.06     2457.55     72.18 o 
  -7   9   5     2639.41     2810.62     46.03 o 
  -6   9   5     7879.25     8101.00     85.63 o 
  -5   9   5        9.13        5.49      8.70 o 
  -4   9   5     2829.91     2908.29     31.47 o 
  -3   9   5    10967.96    10964.65     74.13 o 
  -2   9   5        5.28       29.31      7.35 o 
  -1   9   5    15456.96    15450.10    106.80 o 
   0   9   5     3475.32     3252.47     32.58 o 
   1   9   5     1543.32     1429.93     18.66 o 
   2   9   5     1004.32     1094.29     16.83 o 
   3   9   5    16309.67    16459.67    135.45 o 
   4   9   5     4470.64     4421.48     61.90 o 
   5   9   5      835.09      784.97     27.28 o 
   6   9   5     2939.54     2945.90     44.28 o 
   7   9   5      376.93      385.58     21.10 o 
   8   9   5     1132.44     1176.14     31.82 o 
   9   9   5     5802.39     5880.12     74.74 o 
  10   9   5      671.19      709.49     30.44 o 
  11   9   5     1988.40     1962.65     50.93 o 
  12   9   5      108.02      117.46     33.92 o 
 -13  10   5      811.65      893.19     90.32 o 
 -12  10   5      796.43      853.94     43.11 o 
 -11  10   5        8.51       -0.39     29.17 o 
 -10  10   5     2757.15     2776.34     61.11 o 
  -9  10   5     4951.07     5052.11     86.41 o 
  -8  10   5      103.36      138.29     22.00 o 
  -7  10   5      408.87      456.09     26.62 o 
  -6  10   5       98.41       94.75     18.61 o 
  -5  10   5    15662.99    15977.21    175.10 o 
  -4  10   5     9868.90     9729.33     93.45 o 
  -3  10   5     2234.40     2095.97     32.00 o 
  -2  10   5    12322.24    12386.54    116.02 o 
  -1  10   5     1836.92     1898.16     29.55 o 
   0  10   5    10611.44    10229.43     79.49 o 
   1  10   5     3814.46     3898.61     40.52 o 
   2  10   5     4066.45     3935.33     37.79 o 
   3  10   5      634.59      748.58     23.19 o 
   4  10   5     3742.33     3825.53     77.41 o 
   5  10   5    12371.05    12392.33    141.24 o 
   6  10   5     2494.97     2529.43     41.87 o 
   7  10   5     1813.44     1789.37     36.90 o 
   8  10   5     3142.87     3087.10     49.90 o 
   9  10   5      533.04      488.85     26.35 o 
  10  10   5     2522.96     2539.72     49.02 o 
  11  10   5       14.40       13.33     25.65 o 
 -12  11   5      407.82      388.72     48.90 o 
 -11  11   5     2433.95     2463.29     52.53 o 
 -10  11   5      496.92      434.57     27.81 o 
  -9  11   5     2509.66     2629.34     61.16 o 
  -8  11   5     3366.76     3327.89     67.46 o 
  -7  11   5     1570.29     1510.74     49.69 o 
  -6  11   5     3631.08     3559.16     79.24 o 
  -5  11   5      581.47      611.96     25.35 o 
  -4  11   5      113.11       84.00     13.57 o 
  -3  11   5      859.67      842.23     24.44 o 
  -2  11   5      414.33      429.04     18.71 o 
  -1  11   5     7797.98     7597.40     77.06 o 
   0  11   5     6396.74     6448.75     68.29 o 
   1  11   5     1173.07     1269.42     25.68 o 
   2  11   5       52.85       53.79     12.39 o 
   3  11   5     3862.81     3808.11     64.64 o 
   4  11   5     8466.96     8543.24    144.03 o 
   5  11   5     5388.86     5294.68    103.85 o 
   6  11   5      295.28      268.32     19.85 o 
   7  11   5      222.89      188.88     19.84 o 
   8  11   5     1992.07     2037.91     41.91 o 
   9  11   5     7086.09     7043.14     87.03 o 
  10  11   5     1420.72     1379.62     41.08 o 
  11  11   5      298.59      283.32     35.93 o 
 -12  12   5      376.58      418.14     39.89 o 
 -11  12   5      207.64      219.85     27.39 o 
 -10  12   5     9446.86     9671.24    121.81 o 
  -9  12   5     6199.84     6382.87    106.75 o 
  -8  12   5       28.86       21.92     24.04 o 
  -7  12   5      402.14      320.82     28.67 o 
  -6  12   5      365.97      397.94     45.07 o 
  -5  12   5     9996.74    10015.01    140.38 o 
  -4  12   5     4630.11     4649.03     79.49 o 
  -3  12   5     1962.12     1947.82     39.91 o 
  -2  12   5     1476.88     1583.02     47.47 o 
  -1  12   5     6882.56     6641.63     96.99 o 
   0  12   5    12339.02    12491.01    145.40 o 
   1  12   5     8500.62     8587.13    106.45 o 
   2  12   5       42.97       53.23     15.11 o 
   3  12   5        6.75        2.55     23.96 o 
   4  12   5       22.33       59.53     41.78 o 
   5  12   5     3059.19     2986.02    165.43 o 
   6  12   5     2346.68     2310.11     42.52 o 
   7  12   5       91.13       63.68     19.14 o 
   8  12   5      175.23      183.79     21.93 o 
   9  12   5      699.97      629.86     30.60 o 
  10  12   5     3169.88     3124.64     56.48 o 
  11  12   5      361.86      335.91     40.07 o 
 -11  13   5     1008.80      970.70     49.40 o 
 -10  13   5      194.16      172.38     33.03 o 
  -9  13   5      635.16      693.14     44.69 o 
  -8  13   5     2345.60     2349.30     62.17 o 
  -7  13   5      287.33      247.70     35.09 o 
  -6  13   5     1081.66     1016.57     43.36 o 
  -5  13   5     2513.51     2450.60     57.11 o 
  -4  13   5      365.96      292.68     50.85 o 
  -3  13   5      152.70      135.04     18.50 o 
  -2  13   5     2792.56     2797.15     57.78 o 
  -1  13   5    10340.76    10384.83    146.37 o 
   0  13   5     2344.29     2413.21     55.64 o 
   1  13   5     1772.82     1756.19     39.82 o 
   2  13   5     1480.75     1554.76     37.11 o 
   3  13   5      485.25      437.47     37.09 o 
   4  13   5     6783.70     6874.41    137.12 o 
   5  13   5     3799.44     3965.93     77.81 o 
   6  13   5       43.90       16.96     24.19 o 
   7  13   5      660.83      697.83     33.61 o 
   8  13   5     2281.45     2233.57     52.91 o 
   9  13   5     2674.33     2689.98     59.17 o 
  10  13   5      505.31      523.09     36.32 o 
 -11  14   5      296.77      303.07     46.68 o 
 -10  14   5     2616.85     2600.10     70.01 o 
  -9  14   5     2287.29     2392.06     65.96 o 
  -8  14   5      275.92      277.73     34.09 o 
  -7  14   5       13.25        0.05     28.53 o 
  -6  14   5      128.93       96.38     27.05 o 
  -5  14   5     3496.21     3445.68     89.08 o 
  -4  14   5     2825.70     3249.16    109.15 o 
  -3  14   5      438.01      496.85     37.07 o 
  -2  14   5       11.03       12.35     20.09 o 
  -1  14   5     1654.91     1657.45     47.51 o 
   0  14   5     8322.07     8268.33    123.48 o 
   1  14   5     1302.12     1286.11     36.74 o 
   2  14   5      816.63      854.13     38.44 o 
   3  14   5     1722.75     1570.59     61.42 o 
   4  14   5      424.85      325.81     38.31 o 
   5  14   5     2200.54     2266.81     60.06 o 
   6  14   5      955.88      920.18     57.60 o 
   7  14   5        3.35       -6.43     26.98 o 
   8  14   5      157.41      105.70     38.60 o 
   9  14   5      106.87       76.40     28.03 o 
 -10  15   5      235.69      255.41     45.76 o 
  -9  15   5      362.85      432.30     40.38 o 
  -8  15   5      241.22      166.08     34.59 o 
  -7  15   5       24.60      -10.58     28.60 o 
  -6  15   5      271.28      273.52     40.28 o 
  -5  15   5      451.36      445.37     43.13 o 
  -4  15   5      317.30      327.08     51.52 o 
  -3  15   5      544.13      458.67     39.78 o 
  -2  15   5      367.03      356.85     29.42 o 
  -1  15   5     1120.62     1215.05     44.12 o 
   0  15   5      170.10      174.58     26.07 o 
   1  15   5      504.28      508.51     27.53 o 
   2  15   5      142.53      195.89     34.87 o 
   3  15   5      156.24      134.88     35.10 o 
   4  15   5     1659.22     1518.29     64.93 o 
   5  15   5        7.95       -3.59     31.42 o 
   6  15   5      246.14      259.80     33.59 o 
   7  15   5      196.40      201.26     43.07 o 
   8  15   5      504.61      506.27     53.17 o 
   9  15   5      936.37      785.87     99.52 o 
  -9  16   5       79.18       52.03     34.73 o 
  -8  16   5        6.34        8.06     26.10 o 
  -7  16   5      101.47      119.74     39.26 o 
  -6  16   5       54.89       27.46     36.06 o 
  -5  16   5      527.63      584.21     47.78 o 
  -4  16   5      232.85      229.36     39.83 o 
  -3  16   5       83.13       87.09     35.96 o 
  -2  16   5        4.86       -1.57     24.28 o 
  -1  16   5        6.94       16.34     23.69 o 
   0  16   5       46.30       43.58     24.38 o 
   1  16   5      587.08      693.38    181.51 o 
   2  16   5      932.79      900.13     55.23 o 
   3  16   5       77.93       94.71     35.16 o 
   4  16   5      376.56      372.02     53.29 o 
   5  16   5      788.71      844.50     56.38 o 
   6  16   5       13.73       14.81     39.58 o 
   7  16   5      443.24      442.10    116.13 o 
   8  16   5        2.61       39.34     42.33 o 
  -8  17   5      449.13      428.39     53.54 o 
  -7  17   5       13.19      -29.53     38.28 o 
  -6  17   5      267.56      191.07     43.20 o 
  -5  17   5       71.91       42.36     39.11 o 
  -4  17   5      619.33      664.75     80.48 o 
  -3  17   5      407.77      424.90     46.76 o 
  -2  17   5      124.08       68.46     37.33 o 
  -1  17   5      427.02      444.96     34.44 o 
   0  17   5      310.81      271.29     30.95 o 
   1  17   5      100.14       99.65     50.58 o 
   2  17   5      216.19      175.24     52.75 o 
   3  17   5       11.33        8.88     36.98 o 
   4  17   5        2.04      -13.23     37.49 o 
   5  17   5       18.25       42.36     39.75 o 
   6  17   5      810.32     1022.65    156.70 o 
   7  17   5       79.99       52.57     39.13 o 
  -7  18   5      238.36      211.05     66.77 o 
  -6  18   5      310.73      278.57     49.36 o 
  -5  18   5      134.44      150.34     42.76 o 
  -4  18   5      225.56      210.64     46.15 o 
  -3  18   5      527.25      584.89     53.66 o 
  -2  18   5       11.18       21.98     37.16 o 
  -1  18   5       26.16       20.82     27.42 o 
   0  18   5     2081.05     2106.57     73.68 o 
   1  18   5      307.69      345.31     62.21 o 
   2  18   5        3.06       30.03     54.86 o 
   3  18   5      500.60      527.58     73.19 o 
   4  18   5       18.92      -21.69     39.66 o 
   5  18   5      123.43      103.17     44.18 o 
   6  18   5      122.83      132.03     46.51 o 
  -6  19   5      434.70      487.08     60.47 o 
  -5  19   5       14.90       12.13     46.59 o 
  -4  19   5       26.36       26.31     42.11 o 
  -3  19   5        8.26       31.61     50.25 o 
  -2  19   5       57.46       22.06     39.19 o 
  -1  19   5     1833.65     2044.77    131.74 o 
   0  19   5      278.23      246.70     58.07 o 
   1  19   5      342.97      419.77     69.81 o 
   2  19   5      194.11      155.40     59.38 o 
   3  19   5     1476.62     1252.74     97.45 o 
   4  19   5     1185.55     1161.97     97.23 o 
   5  19   5       15.53       -0.65     43.27 o 
  -4  20   5     1522.42     1540.72     79.16 o 
  -3  20   5      160.76      119.98     54.98 o 
  -2  20   5      148.01      137.25     43.41 o 
   0  20   5     2024.30     2044.04    106.96 o 
   1  20   5      370.15      334.31     68.30 o 
   2  20   5      250.63      293.84     68.08 o 
   3  20   5     1181.23     1093.27     97.89 o 
 -14   0   6     8385.62     8415.96    232.54 o 
 -13   0   6     2020.36     1934.74     57.39 o 
 -12   0   6       19.28       26.37     23.15 o 
 -11   0   6       42.32       23.14     23.67 o 
 -10   0   6     1992.37     1955.19     47.84 o 
  -9   0   6    13110.38    12907.55    182.82 o 
  -8   0   6     1166.46     1185.92     24.68 o 
  -7   0   6     1037.53     1147.56     22.04 o 
  -6   0   6     4621.71     4389.58     43.58 o 
  -5   0   6    28305.79    28612.97    229.97 o 
  -4   0   6    41802.12    40768.24    363.90 o 
  -3   0   6     3016.46     3062.18     30.54 o 
  -2   0   6     1646.94     1507.35     15.86 o 
  -1   0   6    13749.21    14661.53    128.59 o 
   0   0   6     3258.04     3454.90     44.56 o 
   1   0   6     9450.51     9620.61     97.60 o 
   2   0   6     4620.23     4762.36     43.75 o 
   3   0   6    14468.89    14161.89    118.35 o 
   4   0   6    15267.58    15458.49    130.33 o 
   5   0   6    12036.66    11866.72    104.49 o 
   6   0   6    20418.43    20312.59    206.47 o 
   7   0   6     1434.65     1390.00     36.62 o 
   8   0   6     4298.42     4636.24     89.35 o 
   9   0   6     5935.58     5468.39    103.29 o 
  10   0   6       70.06       52.67     28.60 o 
  11   0   6     2350.49     2498.74     72.78 o 
  12   0   6     2643.46     2595.69     77.37 o 
  13   0   6     7344.14     6966.28    211.13 o 
 -14   1   6      136.56      145.08     43.06 o 
 -13   1   6     2245.27     2294.87     45.11 o 
 -12   1   6      315.84      368.89     21.71 o 
 -11   1   6     1422.26     1318.22     57.57 o 
 -10   1   6     5337.23     5301.05     64.23 o 
  -9   1   6     1013.91      962.37     23.27 o 
  -8   1   6     1786.91     1850.57     23.65 o 
  -7   1   6      435.33      448.43     10.95 o 
  -6   1   6    37735.54    37421.70    212.48 o 
  -5   1   6    51054.01    51106.68    302.69 o 
  -4   1   6      165.79      129.01      5.14 o 
  -3   1   6      413.15      326.75      6.23 o 
  -2   1   6     9472.80     9632.63     53.50 o 
  -1   1   6    52905.60    53671.49    373.25 o 
   0   1   6    23300.77    23554.18    184.74 o 
   1   1   6     3978.05     3901.30     26.24 o 
   2   1   6     3228.17     3384.18     24.43 o 
   3   1   6     1100.70     1112.50     13.91 o 
   4   1   6    67983.60    68913.19    385.23 o 
   5   1   6    35965.76    35428.22    203.08 o 
   6   1   6       98.61       86.09      8.27 o 
   7   1   6     1681.19     1663.86     25.47 o 
   8   1   6     3246.22     2991.09     48.19 o 
   9   1   6     5669.79     5671.06     75.20 o 
  10   1   6     4596.54     4578.31     76.72 o 
  11   1   6      342.59      326.19     27.16 o 
  12   1   6      758.63      721.27     48.94 o 
  13   1   6     1076.43     1053.58     66.57 o 
 -14   2   6     4481.72     4581.38    113.77 o 
 -13   2   6     1915.91     1947.61     50.15 o 
 -12   2   6      266.13      261.03     20.26 o 
 -11   2   6       13.14       17.88     14.80 o 
 -10   2   6      608.27      572.47     25.26 o 
  -9   2   6    13024.96    12678.92    116.86 o 
  -8   2   6     3352.02     3364.92     36.98 o 
  -7   2   6     1686.84     1803.37     23.50 o 
  -6   2   6     1251.52     1207.84     13.69 o 
  -5   2   6     9393.77     9110.07     61.10 o 
  -4   2   6    33092.68    32708.92    189.34 o 
  -3   2   6     2891.44     2804.26     21.99 o 
  -2   2   6     3124.85     2829.40     45.52 o 
  -1   2   6    59545.48    61435.14    426.42 o 
   0   2   6    21464.31    22699.81    166.04 o 
   1   2   6    24283.92    24851.57    154.96 o 
   2   2   6        0.95       20.01      4.01 o 
   3   2   6    14941.92    14976.63     92.22 o 
   4   2   6     3017.87     2810.29     24.73 o 
   5   2   6    14712.48    15213.84     96.16 o 
   6   2   6     2016.05     2070.62     27.27 o 
   7   2   6     2544.24     2527.87     32.24 o 
   8   2   6     5439.34     5607.17     72.00 o 
   9   2   6     2856.76     2641.80     47.81 o 
  10   2   6      591.83      546.80     28.17 o 
  11   2   6     1193.72     1260.57     39.71 o 
  12   2   6      804.78      767.95     35.95 o 
  13   2   6     2665.56     2642.60     89.52 o 
 -14   3   6       68.40       61.82     41.60 o 
 -13   3   6     2055.01     1941.38     50.85 o 
 -12   3   6        7.78       -9.95     21.11 o 
 -11   3   6     1231.32     1227.85     40.77 o 
 -10   3   6     4659.46     4838.53    128.10 o 
  -9   3   6     5584.42     5563.00     69.20 o 
  -8   3   6     4927.47     4980.78     75.62 o 
  -7   3   6     5351.12     5414.07     47.24 o 
  -6   3   6     3524.15     3518.08     29.35 o 
  -5   3   6    11747.61    11498.79     78.47 o 
  -4   3   6      114.24      152.74      5.79 o 
  -3   3   6     4882.22     4898.38     37.72 o 
  -2   3   6      457.22      528.73     17.98 o 
  -1   3   6    35066.34    36138.60    251.43 o 
   0   3   6     3778.10     3362.80     30.41 o 
   1   3   6    10099.53    10947.39     75.33 o 
   2   3   6     5383.71     5390.46     35.11 o 
   3   3   6     5557.94     5502.83     42.87 o 
   4   3   6     5309.56     4879.15     35.92 o 
   5   3   6     5338.89     5284.02     39.43 o 
   6   3   6      948.11     1005.00     21.65 o 
   7   3   6       44.79       50.13     11.40 o 
   8   3   6     2387.94     2291.06     37.32 o 
   9   3   6     4283.58     4392.89     88.95 o 
  10   3   6     2352.71     2341.93     47.49 o 
  11   3   6       47.54       17.19     24.79 o 
  12   3   6     2057.35     1943.51     48.95 o 
  13   3   6       15.63      -42.45     42.45 o 
 -14   4   6      808.19      788.76     58.98 o 
 -13   4   6      237.21      250.76     28.68 o 
 -12   4   6     3178.94     3290.27     63.12 o 
 -11   4   6     1441.68     1408.32     40.01 o 
 -10   4   6       60.47       61.47     15.66 o 
  -9   4   6     8305.89     8174.10    120.23 o 
  -8   4   6     3834.15     4176.34     54.90 o 
  -7   4   6     1492.03     1536.94     26.70 o 
  -6   4   6     1636.36     1603.95     18.53 o 
  -5   4   6     1173.90     1075.20     13.27 o 
  -4   4   6     6332.47     6559.36     47.04 o 
  -3   4   6    17899.99    19735.23    142.06 o 
  -2   4   6     3833.91     3425.56     27.01 o 
  -1   4   6      543.38      536.72      9.28 o 
   0   4   6    10980.76    11364.09     86.05 o 
   1   4   6     7374.99     7220.96     60.35 o 
   2   4   6       66.06       32.47      4.07 o 
   3   4   6     2065.38     1806.24     25.89 o 
   4   4   6     1632.04     1578.80     16.17 o 
   5   4   6     1160.45     1127.35     19.06 o 
   6   4   6      202.11      241.91     11.65 o 
   7   4   6     1395.78     1337.56     28.06 o 
   8   4   6     1036.12     1037.11     27.17 o 
   9   4   6        1.96        1.83     17.00 o 
  10   4   6      978.43      998.27     41.50 o 
  11   4   6     1113.20     1147.48     38.50 o 
  12   4   6       21.31       40.05     38.22 o 
  13   4   6     1177.21     1146.00     67.80 o 
 -14   5   6       79.38       74.04     40.62 o 
 -13   5   6      739.48      743.85     37.84 o 
 -12   5   6      515.24      461.33     30.68 o 
 -11   5   6      317.30      264.98     24.78 o 
 -10   5   6       54.57       71.67     22.62 o 
  -9   5   6       62.20       63.37     14.51 o 
  -8   5   6     2372.29     2340.53     48.92 o 
  -7   5   6     1709.08     1725.91     25.75 o 
  -6   5   6       71.91       83.20      7.20 o 
  -5   5   6        2.53       23.81      5.39 o 
  -4   5   6      318.10      254.05      7.61 o 
  -3   5   6     8592.75     8542.37     62.68 o 
  -2   5   6      279.57      253.23      9.06 o 
  -1   5   6       62.08       80.20     10.77 o 
   0   5   6     1600.92     2005.09     21.80 o 
   1   5   6      193.58      167.84     10.74 o 
   2   5   6    19528.34    19879.80    136.07 o 
   3   5   6     4274.63     4103.90     31.14 o 
   4   5   6     2322.01     2257.00     20.41 o 
   5   5   6      163.56      199.08      9.03 o 
   6   5   6      997.27     1066.87     20.13 o 
   7   5   6    10923.91    10567.42    104.57 o 
   8   5   6       75.09       52.25     15.02 o 
   9   5   6      237.55      245.50     22.08 o 
  10   5   6      152.58      155.39     22.79 o 
  11   5   6      787.11      811.06     66.51 o 
  12   5   6     1098.63     1114.64     41.31 o 
  13   5   6       89.74       39.24     45.15 o 
 -14   6   6       10.90      -37.88     37.88 o 
 -13   6   6      297.61      324.32     33.66 o 
 -12   6   6     1358.81     1389.23     44.27 o 
 -11   6   6     1294.29     1392.97     42.15 o 
 -10   6   6      337.59      347.09     23.56 o 
  -9   6   6      223.43      230.01     18.30 o 
  -8   6   6      307.50      289.74     22.60 o 
  -7   6   6     3591.43     3609.23     47.48 o 
  -6   6   6     5392.49     5478.93     52.33 o 
  -5   6   6       62.60       58.56      6.96 o 
  -4   6   6     1952.64     2222.63     21.70 o 
  -3   6   6      328.49      428.66      9.84 o 
  -2   6   6     8858.75     8817.74     62.50 o 
  -1   6   6      109.46       61.20      5.55 o 
   0   6   6      966.68     1073.88     14.18 o 
   1   6   6     1728.57     1664.13     17.67 o 
   2   6   6      658.15      751.77     12.71 o 
   3   6   6     4390.22     4568.65     38.38 o 
   4   6   6      512.28      491.33     11.92 o 
   5   6   6     2207.39     2134.51     26.94 o 
   6   6   6     4724.85     4599.72     44.34 o 
   7   6   6      528.57      510.78     18.65 o 
   8   6   6      236.83      222.34     22.50 o 
   9   6   6      328.07      331.17     21.24 o 
  10   6   6      697.26      672.74     31.34 o 
  11   6   6     1103.44     1137.49     47.93 o 
  12   6   6       19.40       54.43     31.86 o 
 -13   7   6      351.28      365.80     38.13 o 
 -12   7   6     1959.30     1945.35     51.11 o 
 -11   7   6       27.69       36.62     19.66 o 
 -10   7   6     1483.65     1441.68     36.04 o 
  -9   7   6     1629.65     1709.85     36.76 o 
  -8   7   6     4189.32     4236.92     71.41 o 
  -7   7   6     1042.20     1069.88     35.35 o 
  -6   7   6      301.53      292.39     14.41 o 
  -5   7   6      170.64      142.08      8.26 o 
  -4   7   6     1754.10     1723.27     18.74 o 
  -3   7   6    18531.95    18882.91    119.62 o 
  -2   7   6    10121.59    10048.91     71.39 o 
  -1   7   6     1890.66     1827.44     19.98 o 
   0   7   6     5351.98     5097.02     40.96 o 
   1   7   6     8204.79     7803.82     57.36 o 
   2   7   6    11565.10    11858.85     83.06 o 
   3   7   6      376.69      379.59     11.12 o 
   4   7   6       53.58       59.93      7.80 o 
   5   7   6     6538.55     6410.63     57.43 o 
   6   7   6      217.55      253.16     16.57 o 
   7   7   6    11558.49    11607.97    117.73 o 
   8   7   6     2209.42     2240.67     40.14 o 
   9   7   6     1065.68     1077.35     32.10 o 
  10   7   6      359.70      305.96     26.91 o 
  11   7   6     1888.96     1867.23     48.12 o 
  12   7   6      570.42      514.94     34.10 o 
 -13   8   6      302.70      286.83     67.58 o 
 -12   8   6      481.56      504.48     40.58 o 
 -11   8   6      596.64      564.15     36.44 o 
 -10   8   6     1402.41     1355.13     35.83 o 
  -9   8   6     4200.59     4208.91     75.05 o 
  -8   8   6     3318.60     3304.46     61.84 o 
  -7   8   6     3042.21     3124.66     57.42 o 
  -6   8   6     1992.76     2021.30     37.10 o 
  -5   8   6     1877.74     1837.61     23.22 o 
  -4   8   6       98.64      109.47      7.34 o 
  -3   8   6      364.24      378.14     10.64 o 
  -2   8   6      227.69      209.39      8.84 o 
  -1   8   6     3389.85     3353.92     30.88 o 
   0   8   6     1166.85     1166.22     16.02 o 
   1   8   6      432.59      437.82     10.60 o 
   2   8   6      246.80      248.47      9.69 o 
   3   8   6      324.06      347.05     12.44 o 
   4   8   6       47.05       71.40     11.97 o 
   5   8   6     1298.67     1247.36     23.31 o 
   6   8   6     3527.67     3625.82     49.59 o 
   7   8   6     2032.70     2108.23     38.50 o 
   8   8   6       29.04        5.64     16.34 o 
   9   8   6      118.86       85.01     18.93 o 
  10   8   6      166.33      186.64     24.96 o 
  11   8   6      160.67      182.68     27.30 o 
  12   8   6      238.71      245.11     36.62 o 
 -13   9   6       18.45       38.85     60.11 o 
 -12   9   6     1014.39     1055.85     51.69 o 
 -11   9   6       11.71       16.12     24.19 o 
 -10   9   6      683.42      718.72     35.53 o 
  -9   9   6     1315.74     1365.35     56.58 o 
  -8   9   6     1218.92     1289.72     52.98 o 
  -7   9   6      595.96      640.76     48.37 o 
  -6   9   6     4964.34     4812.08     65.14 o 
  -5   9   6     2025.63     2038.55     37.97 o 
  -4   9   6     1081.46     1102.85     21.01 o 
  -3   9   6      926.76      879.43     23.38 o 
  -2   9   6     6284.98     6060.50     54.65 o 
  -1   9   6     4742.91     4819.11     40.63 o 
   0   9   6     6208.83     6140.75     51.95 o 
   1   9   6     4272.58     4034.81     38.41 o 
   2   9   6     4234.18     4247.42     37.23 o 
   3   9   6     3585.37     3600.83     39.93 o 
   4   9   6     5462.21     5437.43     82.68 o 
   5   9   6     2435.33     2460.07     39.29 o 
   6   9   6      411.49      380.37     24.12 o 
   7   9   6     1535.70     1522.63     33.86 o 
   8   9   6     2178.18     2153.46     48.81 o 
   9   9   6     2623.67     2527.09     46.40 o 
  10   9   6     1335.96     1295.46     51.34 o 
  11   9   6      578.24      553.56     34.32 o 
  12   9   6       17.83       54.82     33.40 o 
 -13  10   6      180.30      189.12     66.64 o 
 -12  10   6     1008.56     1144.88     47.06 o 
 -11  10   6     1319.79     1299.75     46.63 o 
 -10  10   6      208.90      175.36     32.19 o 
  -9  10   6      452.97      464.58     42.21 o 
  -8  10   6     1474.72     1491.66     42.57 o 
  -7  10   6      492.33      471.33     26.97 o 
  -6  10   6      827.07      843.43     33.13 o 
  -5  10   6     1130.91     1136.32     30.70 o 
  -4  10   6      515.54      527.31     22.34 o 
  -3  10   6    10029.55     9850.23     95.91 o 
  -2  10   6     1178.04     1254.62     26.62 o 
  -1  10   6     1431.21     1557.67     24.77 o 
   0  10   6        3.27       17.58      9.36 o 
   1  10   6      362.58      379.81     13.66 o 
   2  10   6      185.26      171.26     11.35 o 
   3  10   6     5517.08     5569.95     65.89 o 
   4  10   6        3.75      -11.37     11.37 o 
   5  10   6      943.76      900.21     29.02 o 
   6  10   6      524.22      508.30     22.75 o 
   7  10   6       89.29       65.09     17.18 o 
   8  10   6      295.06      257.24     22.08 o 
   9  10   6      679.08      674.27     29.65 o 
  10  10   6      217.29      191.01     24.42 o 
  11  10   6        3.40      -25.34     25.34 o 
 -12  11   6       16.59        2.48     52.17 o 
 -11  11   6      116.71      120.12     29.35 o 
 -10  11   6      157.05      150.38     95.22 o 
  -9  11   6      977.92     1097.99     43.44 o 
  -8  11   6       55.01       55.09     22.73 o 
  -7  11   6       61.11       78.50     21.53 o 
  -6  11   6     6134.28     6046.90    113.05 o 
  -5  11   6     3443.06     3672.47     69.74 o 
  -4  11   6      798.72      769.67     24.10 o 
  -3  11   6      857.50      972.13     25.70 o 
  -2  11   6      378.24      383.30     18.50 o 
  -1  11   6      538.29      573.86     21.33 o 
   0  11   6      338.02      387.90     16.66 o 
   1  11   6     2947.66     2922.88     41.98 o 
   2  11   6       59.72       59.75     12.68 o 
   3  11   6      118.24       96.18     25.51 o 
   4  11   6     8775.12     8578.50    210.53 o 
   5  11   6     4155.28     4285.39     64.74 o 
   6  11   6      120.68      151.17     18.13 o 
   7  11   6       54.92       64.02     25.03 o 
   8  11   6       34.68       33.02     19.65 o 
   9  11   6      357.99      391.11     26.54 o 
  10  11   6       66.32       34.82     22.62 o 
  11  11   6      116.90      104.20     33.14 o 
 -12  12   6      283.13      274.79     47.58 o 
 -11  12   6      130.23      128.00     25.69 o 
 -10  12   6       94.08       92.61     29.59 o 
  -9  12   6      679.18      643.46     37.85 o 
  -8  12   6      928.16      948.40     42.50 o 
  -7  12   6     4329.56     4392.35     80.31 o 
  -6  12   6      567.55      585.37     43.76 o 
  -5  12   6      566.89      570.30     38.48 o 
  -4  12   6     2525.14     2563.55     58.65 o 
  -3  12   6      396.72      372.21     21.61 o 
  -2  12   6     1334.36     1343.29     34.19 o 
  -1  12   6      265.24      225.80     23.09 o 
   0  12   6       30.51       17.87     14.89 o 
   1  12   6     1278.09     1280.68     33.09 o 
   2  12   6      437.19      464.66     69.91 o 
   3  12   6     4567.78     4431.87     98.13 o 
   4  12   6     1704.90     1743.86     71.38 o 
   5  12   6     2174.04     2164.90     82.93 o 
   6  12   6     2162.60     2052.22    143.59 o 
   7  12   6       25.76       47.73     21.92 o 
   8  12   6      562.28      490.91     31.58 o 
   9  12   6      139.87       88.32     26.26 o 
  10  12   6       55.69        1.61     25.91 o 
 -11  13   6      174.95      142.21     34.23 o 
 -10  13   6      367.65      352.80     36.40 o 
  -9  13   6        5.70      -24.38     26.97 o 
  -8  13   6     3194.90     3333.92     79.17 o 
  -7  13   6     2392.85     2384.05     70.82 o 
  -6  13   6     1141.24     1218.51     44.41 o 
  -5  13   6     3900.25     3737.56     90.05 o 
  -4  13   6     2213.16     2161.45     65.93 o 
  -3  13   6     7932.90     7788.76    100.47 o 
  -2  13   6       47.96       30.92     15.91 o 
  -1  13   6      677.72      736.70     50.91 o 
   0  13   6      308.30      340.23     26.65 o 
   1  13   6      536.50      532.51     25.51 o 
   2  13   6     3909.87     4043.70     75.10 o 
   3  13   6     1202.44     1336.26     55.54 o 
   4  13   6     1163.82     1205.80     56.07 o 
   5  13   6     2511.86     2400.08    115.44 o 
   6  13   6     4964.51     4792.33     76.11 o 
   7  13   6     2108.13     1974.14     74.32 o 
   8  13   6        2.24       12.79     22.98 o 
   9  13   6       89.68       79.45     27.45 o 
  10  13   6      366.85      315.21     39.02 o 
 -11  14   6     1242.27     1314.68     84.70 o 
 -10  14   6       10.92      -10.41     32.02 o 
  -9  14   6      430.32      438.58     39.28 o 
  -8  14   6      522.94      562.06     40.07 o 
  -7  14   6     2241.93     2298.96     61.06 o 
  -6  14   6     5115.77     5180.17     93.04 o 
  -5  14   6      425.21      432.60     68.19 o 
  -4  14   6     3078.83     3079.45     81.26 o 
  -3  14   6     2159.91     2124.00     53.19 o 
  -2  14   6     3464.95     3720.35     86.44 o 
  -1  14   6     1374.43     1368.40     43.47 o 
   0  14   6      158.05      155.88     24.21 o 
   1  14   6     6155.39     6181.25     85.55 o 
   2  14   6      263.62      330.31     39.88 o 
   3  14   6     2930.71     2882.39     80.59 o 
   4  14   6     1454.36     1383.75    126.38 o 
   5  14   6     3171.01     3098.19     70.82 o 
   6  14   6      686.47      724.70     41.84 o 
   7  14   6     1251.59     1255.78     52.35 o 
   8  14   6      534.46      488.89     40.11 o 
   9  14   6      113.83       65.46     28.44 o 
 -10  15   6     1236.31     1221.84     56.29 o 
  -9  15   6      121.80      113.55     34.60 o 
  -8  15   6     2631.15     2697.85    195.06 o 
  -7  15   6     5488.37     5433.43     99.97 o 
  -6  15   6       80.78      100.46     35.43 o 
  -5  15   6      317.93      287.84     40.12 o 
  -4  15   6     4347.62     4477.53    105.79 o 
  -3  15   6     7285.14     7388.44    146.36 o 
  -2  15   6     1158.01     1111.02     43.19 o 
  -1  15   6      275.32      293.47     34.66 o 
   0  15   6     1405.83     1369.56     45.47 o 
   1  15   6     3664.06     3770.03     73.00 o 
   2  15   6     7061.01     7214.17    211.62 o 
   3  15   6     6715.18     6926.61    145.06 o 
   4  15   6       52.40       54.94     33.86 o 
   5  15   6       10.01        0.09     27.42 o 
   6  15   6     3644.16     3744.05     97.00 o 
   7  15   6     2342.33     2388.20     66.71 o 
   8  15   6       29.53       17.02     38.60 o 
   9  15   6       39.65       -9.04     40.75 o 
  -9  16   6      523.07      559.20     44.33 o 
  -8  16   6      104.30      113.34     34.21 o 
  -7  16   6     3143.55     3031.85    208.90 o 
  -6  16   6     4841.71     4755.07    153.88 o 
  -5  16   6      453.58      427.67     45.44 o 
  -4  16   6      700.21      689.32     50.85 o 
  -3  16   6      692.91      633.99     48.36 o 
  -2  16   6     5189.00     5269.96     94.47 o 
  -1  16   6      510.01      530.41     35.02 o 
   0  16   6      369.96      355.08     31.20 o 
   1  16   6     1609.48     1697.09    102.68 o 
   2  16   6      171.96      146.47     50.92 o 
   3  16   6     2797.19     3034.34     89.06 o 
   4  16   6     1611.84     1497.78     67.75 o 
   5  16   6     2230.78     2329.80     64.15 o 
   6  16   6     1891.83     1875.31     76.57 o 
   7  16   6      151.65      193.38     63.66 o 
   8  16   6      277.84      239.35     47.95 o 
  -8  17   6     1572.09     1657.90    147.85 o 
  -7  17   6     3107.28     3305.34     99.44 o 
  -6  17   6       58.43       67.36     39.98 o 
  -5  17   6     2101.83     2063.60     78.68 o 
  -4  17   6     2363.75     2366.64    115.71 o 
  -3  17   6     6048.99     6292.03    137.05 o 
  -2  17   6     1898.11     1981.85     75.05 o 
  -1  17   6      195.86      154.42     30.06 o 
   0  17   6      133.81      159.75     28.87 o 
   1  17   6     1260.94     1341.68     89.19 o 
   2  17   6     5517.13     5739.77    184.12 o 
   3  17   6     4587.42     4762.93    230.79 o 
   4  17   6      978.87      960.00     60.29 o 
   5  17   6      603.63      529.35     51.45 o 
   6  17   6     3097.36     3225.62     99.26 o 
   7  17   6     5445.05     5368.90    183.33 o 
  -7  18   6     2757.58     2879.17    116.99 o 
  -6  18   6     2827.87     2827.12     94.75 o 
  -5  18   6       92.62       31.12     69.94 o 
  -4  18   6     3003.75     3047.93     95.34 o 
  -3  18   6        3.35       86.96     40.44 o 
  -2  18   6     2704.57     2829.10    117.68 o 
  -1  18   6     1154.95     1184.83     48.81 o 
   0  18   6        0.04       31.84     35.18 o 
   1  18   6      972.08     1089.66     85.71 o 
   2  18   6       24.94       61.21     54.56 o 
   3  18   6     3324.94     3514.13    144.74 o 
   4  18   6      507.66      527.50     53.25 o 
   5  18   6     2141.00     2210.50     85.16 o 
   6  18   6     2392.69     2537.82     91.67 o 
  -6  19   6      462.73      400.61    263.54 o 
  -5  19   6     1828.73     1889.07     82.37 o 
  -4  19   6      613.23      528.02     76.23 o 
  -3  19   6     2909.40     3124.87     97.37 o 
  -2  19   6      656.92      588.61     53.81 o 
  -1  19   6      165.62      244.19     43.09 o 
   0  19   6       49.84        6.66     49.24 o 
   1  19   6      756.80      740.68     78.53 o 
   2  19   6     3019.48     3086.87    134.41 o 
   3  19   6        7.81        9.05     61.70 o 
   4  19   6      754.75      647.98     83.84 o 
  -4  20   6     1349.37     1156.48     98.75 o 
  -3  20   6       53.30       19.94     44.50 o 
  -2  20   6      809.02      699.11     57.78 o 
   0  20   6      273.75      241.61     64.62 o 
   1  20   6      763.59      773.15     81.26 o 
   2  20   6       77.82       60.73     60.66 o 
 -14   1   7       66.12       54.71     25.99 o 
 -13   1   7        9.69       14.28     18.16 o 
 -12   1   7      356.25      360.32     20.61 o 
 -11   1   7     1497.38     1516.10     31.26 o 
 -10   1   7        7.27       15.36     13.10 o 
  -9   1   7      616.80      586.38     17.58 o 
  -8   1   7     3473.21     3448.91     32.84 o 
  -7   1   7     2833.89     2823.88     27.02 o 
  -6   1   7       10.39       17.31      4.16 o 
  -5   1   7     1933.08     1977.15     18.72 o 
  -4   1   7      952.52     1075.93     10.98 o 
  -3   1   7     9362.24     9731.84     59.06 o 
  -2   1   7       90.78       62.02      2.94 o 
  -1   1   7      238.41      228.08     10.95 o 
   0   1   7      218.75      252.48      7.08 o 
   1   1   7     2652.33     2718.67     20.63 o 
   2   1   7    16925.21    17397.88    104.86 o 
   3   1   7      141.16      253.31      7.97 o 
   4   1   7      301.07      307.21      8.05 o 
   5   1   7      276.33      250.81      8.29 o 
   6   1   7       13.35       11.09      7.63 o 
   7   1   7     1242.85     1214.36     26.07 o 
   8   1   7       37.71       38.43     15.77 o 
   9   1   7      511.86      474.08     25.13 o 
  10   1   7       49.17       33.83     19.87 o 
  11   1   7      192.25      160.34     24.40 o 
  12   1   7      481.34      525.19     33.00 o 
  13   1   7       10.30       -9.68     42.76 o 
 -14   2   7       65.34       84.50     41.91 o 
 -13   2   7      280.12      295.47     27.28 o 
 -12   2   7       31.26       48.40     20.65 o 
 -11   2   7     1481.07     1438.71     30.92 o 
 -10   2   7       10.12        8.06     14.70 o 
  -9   2   7     3300.86     3163.69     40.53 o 
  -8   2   7      170.10      144.02      9.78 o 
  -7   2   7     1063.89     1036.73     15.25 o 
  -6   2   7     2962.85     3037.50     26.44 o 
  -5   2   7     2434.82     2411.80     21.45 o 
  -4   2   7    13633.97    14469.61     83.16 o 
  -3   2   7     2817.21     2750.08     23.52 o 
  -2   2   7     5046.82     5147.93     39.31 o 
  -1   2   7     4898.06     5226.19     39.96 o 
   0   2   7     1222.70     1278.15     12.94 o 
   1   2   7    12790.84    13062.39     79.63 o 
   2   2   7     1262.16     1224.83     12.39 o 
   3   2   7       13.22       28.58      5.46 o 
   4   2   7      640.01      666.28     11.66 o 
   5   2   7      140.96      186.88     12.99 o 
   6   2   7     7428.50     7240.52     64.79 o 
   7   2   7     8011.36     7761.95     74.89 o 
   8   2   7     1792.52     1809.90     37.86 o 
   9   2   7      752.37      639.02     28.15 o 
  10   2   7     1513.81     1529.49     40.02 o 
  11   2   7     1683.69     1722.82     63.73 o 
  12   2   7       36.63       42.81     24.28 o 
  13   2   7      147.29      132.96     50.95 o 
 -14   3   7       94.84       85.75     56.08 o 
 -13   3   7     1337.58     1293.30     42.73 o 
 -12   3   7     4035.05     3999.60     69.04 o 
 -11   3   7     1591.28     1548.33     39.84 o 
 -10   3   7      818.54      797.79     29.27 o 
  -9   3   7     4177.78     4325.05     57.20 o 
  -8   3   7    13161.93    12670.52    120.64 o 
  -7   3   7     7517.35     7546.65     63.53 o 
  -6   3   7     7401.00     7147.23     51.20 o 
  -5   3   7     3194.15     3498.10     27.37 o 
  -4   3   7      147.48      175.70      5.97 o 
  -3   3   7     7202.19     6717.53     49.72 o 
  -2   3   7    31041.20    31445.64    197.71 o 
  -1   3   7    13445.78    13718.09     98.94 o 
   0   3   7     4599.02     5004.08     40.06 o 
   1   3   7     9856.72    10250.35     61.70 o 
   2   3   7    25457.20    25363.03    145.90 o 
   3   3   7     9465.15     9206.13     60.00 o 
   4   3   7     2604.86     2617.66     23.11 o 
   5   3   7       57.37       81.11      7.08 o 
   6   3   7      671.39      633.38     17.10 o 
   7   3   7     4711.12     4616.18     55.31 o 
   8   3   7     3776.41     3783.13     56.52 o 
   9   3   7      213.99      210.42     21.53 o 
  10   3   7      768.56      749.09     41.10 o 
  11   3   7     1100.25     1110.25     38.29 o 
  12   3   7      970.94     1081.72     41.76 o 
  13   3   7        7.03       14.94     45.10 o 
 -14   4   7       33.86       17.26     40.65 o 
 -13   4   7      209.00      183.28     26.41 o 
 -12   4   7      117.29      149.75     23.70 o 
 -11   4   7     5308.09     5209.40     91.79 o 
 -10   4   7      243.67      283.23     30.40 o 
  -9   4   7      851.04      867.56     25.29 o 
  -8   4   7      935.22      984.18     25.02 o 
  -7   4   7      594.25      527.48     22.46 o 
  -6   4   7     1407.85     1398.90     17.33 o 
  -5   4   7     1299.84     1450.85     15.62 o 
  -4   4   7    16103.86    16460.81    119.56 o 
  -3   4   7    10553.11    10158.79     76.95 o 
  -2   4   7      306.19      267.39      7.16 o 
  -1   4   7    17594.34    18495.31    145.04 o 
   0   4   7    16620.72    17639.83    120.43 o 
   1   4   7     8549.31     8052.96    103.61 o 
   2   4   7     9816.26     9676.74     59.79 o 
   3   4   7      196.56      254.18      8.65 o 
   4   4   7      567.96      521.34     10.07 o 
   5   4   7     1495.08     1503.37     20.22 o 
   6   4   7    22233.84    22256.53    161.12 o 
   7   4   7     6634.64     6461.26     71.30 o 
   8   4   7       23.93       21.38     14.02 o 
   9   4   7      396.17      360.54     24.32 o 
  10   4   7     3052.26     3250.12     61.05 o 
  11   4   7     3901.67     3793.05    119.69 o 
  12   4   7     2014.57     2018.12     50.45 o 
  13   4   7     1055.64     1050.44     85.58 o 
 -14   5   7       21.22       84.88     42.74 o 
 -13   5   7     1859.17     1820.97     49.83 o 
 -12   5   7    11844.35    12111.73    156.31 o 
 -11   5   7     3574.67     3450.05     61.80 o 
 -10   5   7     2167.29     2054.41     39.51 o 
  -9   5   7      380.61      331.73     18.78 o 
  -8   5   7     9182.86     9121.84    122.92 o 
  -7   5   7     7029.19     7232.96     76.63 o 
  -6   5   7     7940.36     7744.25     68.98 o 
  -5   5   7     1828.87     1764.12     18.94 o 
  -4   5   7      521.66      459.60      9.67 o 
  -3   5   7    30586.53    30870.32    262.22 o 
  -2   5   7    56622.24    57246.06    379.46 o 
  -1   5   7     3262.36     3280.51     28.92 o 
   0   5   7    18217.16    19532.87    144.68 o 
   1   5   7     2504.03     2782.93     25.78 o 
   2   5   7    11966.15    12126.76     86.31 o 
   3   5   7    17077.58    16778.13    100.61 o 
   4   5   7       92.53      118.72      6.58 o 
   5   5   7     2527.42     2428.56     27.50 o 
   6   5   7       33.15       31.57      9.07 o 
   7   5   7     6474.86     6197.59     69.77 o 
   8   5   7     9441.24     9223.24     96.40 o 
   9   5   7     2574.42     2494.14     48.15 o 
  10   5   7     3649.14     3577.60     60.61 o 
  11   5   7      314.13      274.80     28.32 o 
  12   5   7     1367.54     1305.65     43.33 o 
 -14   6   7      179.10      164.59     44.55 o 
 -13   6   7      412.61      412.49     32.04 o 
 -12   6   7      279.85      281.20     27.81 o 
 -11   6   7     8768.82     8837.81    106.41 o 
 -10   6   7     1137.10     1177.15     31.69 o 
  -9   6   7     2035.96     2065.97     38.59 o 
  -8   6   7     1845.28     1965.88     44.98 o 
  -7   6   7      251.54      309.63     17.77 o 
  -6   6   7      358.13      351.06     11.16 o 
  -5   6   7      196.87      206.99      8.80 o 
  -4   6   7     5982.50     6074.27     48.05 o 
  -3   6   7     5788.39     5589.32     42.86 o 
  -2   6   7     7367.15     7391.53     53.81 o 
  -1   6   7    16046.21    16007.52    107.45 o 
   0   6   7      449.74      416.77     14.00 o 
   1   6   7    15570.73    15332.76    108.67 o 
   2   6   7    20106.91    21058.06    144.07 o 
   3   6   7       31.89       54.36      6.84 o 
   4   6   7       36.30       64.19      7.60 o 
   5   6   7      232.19      251.11     11.12 o 
   6   6   7    10450.92    10382.37     83.39 o 
   7   6   7     3815.97     3845.41     46.71 o 
   8   6   7     4588.92     4591.06     54.36 o 
   9   6   7     1089.81     1141.36     28.65 o 
  10   6   7     7675.24     7698.63     89.20 o 
  11   6   7     5510.63     5599.10     84.31 o 
  12   6   7      616.40      646.65     36.22 o 
 -13   7   7      295.12      310.58     36.62 o 
 -12   7   7     7043.66     7298.88    129.01 o 
 -11   7   7     1010.24     1002.21     33.75 o 
 -10   7   7     2012.61     1906.37     39.79 o 
  -9   7   7       55.93       54.25     20.66 o 
  -8   7   7     5031.01     4991.11     79.21 o 
  -7   7   7     2699.70     2739.52     51.80 o 
  -6   7   7      791.57      787.78     20.10 o 
  -5   7   7      367.81      368.65     11.30 o 
  -4   7   7     1023.52      983.46     16.55 o 
  -3   7   7    13369.40    13382.62     87.57 o 
  -2   7   7    18894.40    17985.98    120.73 o 
  -1   7   7       11.93       21.33      5.74 o 
   0   7   7     3220.41     2980.42     27.84 o 
   1   7   7      107.39      130.19      8.56 o 
   2   7   7    10382.46    10568.74     75.35 o 
   3   7   7     2172.82     2211.54     24.43 o 
   4   7   7      448.24      445.67     19.74 o 
   5   7   7      716.12      716.68     17.63 o 
   6   7   7      172.53      165.57     15.51 o 
   7   7   7     5453.06     5414.18     66.38 o 
   8   7   7     7783.04     7865.07     95.10 o 
   9   7   7     2306.90     2457.41     44.73 o 
  10   7   7     2424.32     2419.14     51.93 o 
  11   7   7       10.47      -21.11     24.42 o 
  12   7   7      984.67      828.03     47.27 o 
 -13   8   7     2447.45     2439.36    121.62 o 
 -12   8   7       10.11        6.79     28.65 o 
 -11   8   7     4240.75     4412.50     77.69 o 
 -10   8   7      293.35      309.70     26.33 o 
  -9   8   7     4014.72     4200.79     95.58 o 
  -8   8   7     1483.46     1454.98     52.65 o 
  -7   8   7      657.96      730.29     39.91 o 
  -6   8   7     4075.94     3924.95     59.12 o 
  -5   8   7     4849.43     4719.69     50.82 o 
  -4   8   7     2204.49     2158.47     25.50 o 
  -3   8   7    13770.71    13594.49     93.96 o 
  -2   8   7     2791.96     2678.53     28.10 o 
  -1   8   7     3751.56     3599.33     32.74 o 
   0   8   7       22.48       16.18      7.85 o 
   1   8   7    11549.94    11582.53     78.28 o 
   2   8   7       24.29       29.69      6.81 o 
   3   8   7     2052.79     2081.96     27.41 o 
   4   8   7     3709.63     3719.94     44.88 o 
   5   8   7       15.06       21.88     10.35 o 
   6   8   7     1497.88     1528.77     31.52 o 
   7   8   7     6618.28     6488.00     76.31 o 
   8   8   7     1581.56     1530.99     35.26 o 
   9   8   7     2167.90     2153.36     43.30 o 
  10   8   7      516.26      516.73     31.10 o 
  11   8   7     1066.88     1014.12     49.11 o 
  12   8   7       30.49       34.04     32.62 o 
 -13   9   7        2.28       91.34     62.22 o 
 -12   9   7     2732.82     2818.18    157.37 o 
 -11   9   7      677.29      663.76     35.61 o 
 -10   9   7     5872.77     5874.94     93.36 o 
  -9   9   7     1104.30      994.91     51.45 o 
  -8   9   7     3704.19     3676.87     87.27 o 
  -7   9   7     1482.48     1600.66     55.36 o 
  -6   9   7      537.35      598.24     26.54 o 
  -5   9   7     9412.38     8977.03    197.70 o 
  -4   9   7    18058.53    17564.18    144.35 o 
  -3   9   7      113.29      104.06     10.16 o 
  -2   9   7    13512.74    13510.37    106.70 o 
  -1   9   7     2373.48     2202.44     27.56 o 
   0   9   7    13196.08    13576.19    101.29 o 
   1   9   7       42.55       52.17      8.22 o 
   2   9   7     4316.17     4406.86     38.39 o 
   3   9   7      684.18      775.66     38.22 o 
   4   9   7      522.27      507.54     28.82 o 
   5   9   7    10933.83    11101.65    124.68 o 
   6   9   7     2658.01     2675.56     43.70 o 
   7   9   7      649.29      649.01     29.36 o 
   8   9   7     3333.13     3331.94     58.19 o 
   9   9   7     1117.71     1071.40     33.72 o 
  10   9   7      619.18      603.22     30.25 o 
  11   9   7      594.04      549.28     36.61 o 
 -13  10   7     3597.55     3512.73    145.83 o 
 -12  10   7        5.11        0.19     26.91 o 
 -11  10   7     2643.60     2684.40     61.89 o 
 -10  10   7        0.10       26.89     33.49 o 
  -9  10   7     4021.34     3967.20     96.48 o 
  -8  10   7     2278.20     2269.79     69.54 o 
  -7  10   7     2286.15     2305.36     50.47 o 
  -6  10   7     9105.42     8852.63    123.93 o 
  -5  10   7     1091.52     1160.48     32.11 o 
  -4  10   7     3427.34     3339.92     42.63 o 
  -3  10   7     4828.36     4777.06     61.17 o 
  -2  10   7     2123.20     2071.99     32.12 o 
  -1  10   7     7627.39     7534.54     71.84 o 
   0  10   7      245.82      283.72     14.47 o 
   1  10   7     5280.84     5254.82     54.21 o 
   2  10   7       46.61       61.88     10.99 o 
   3  10   7     4655.10     4716.34     79.15 o 
   4  10   7    15570.07    14994.41    915.71 o 
   5  10   7      819.23      806.28     26.16 o 
   6  10   7     1279.14     1234.10     31.05 o 
   7  10   7      652.78      631.97     25.98 o 
   8  10   7     2773.93     2807.60     48.92 o 
   9  10   7     3630.06     3688.27     58.39 o 
  10  10   7       28.59       15.95     22.15 o 
  11  10   7      529.48      478.38     33.89 o 
 -12  11   7      512.70      516.96     53.01 o 
 -11  11   7      780.09      804.10     40.91 o 
 -10  11   7     4981.39     4905.20    115.04 o 
  -9  11   7     4383.52     4566.31    106.60 o 
  -8  11   7       33.96       31.91     21.99 o 
  -7  11   7       59.44       49.52     20.86 o 
  -6  11   7      743.02      764.40     41.82 o 
  -5  11   7    18812.32    18772.73    238.29 o 
  -4  11   7     6145.59     6198.32     81.19 o 
  -3  11   7      164.97      166.95     15.37 o 
  -2  11   7      314.72      316.84     17.34 o 
  -1  11   7     3359.60     3434.84     50.22 o 
   0  11   7    19107.11    19128.39    188.62 o 
   1  11   7     2516.60     2594.87     41.07 o 
   2  11   7       12.28        0.42     12.24 o 
   3  11   7      586.95      549.00     77.54 o 
   4  11   7     2240.59     1875.92    274.68 o 
   5  11   7     8234.70     8441.63    106.18 o 
   6  11   7     1834.60     1800.92     42.83 o 
   7  11   7      895.61      901.91     31.82 o 
   8  11   7     1916.41     1942.53     42.58 o 
   9  11   7     2159.84     2093.16     55.58 o 
  10  11   7     2470.24     2471.20     58.09 o 
  11  11   7      223.64      238.16     36.39 o 
 -12  12   7        8.20       15.10     41.48 o 
 -11  12   7     1465.92     1499.96     51.57 o 
 -10  12   7       48.91       57.68     28.16 o 
  -9  12   7     1650.04     1837.91     54.69 o 
  -8  12   7     1678.49     1666.07     59.20 o 
  -7  12   7      108.17      135.79     25.76 o 
  -6  12   7     2263.92     2250.84     54.78 o 
  -5  12   7       11.86       24.18     20.15 o 
  -4  12   7      618.43      672.77     30.92 o 
  -3  12   7      347.51      361.40     21.64 o 
  -2  12   7     4296.65     4314.77     64.19 o 
  -1  12   7     9764.35     9388.26    288.94 o 
   0  12   7     1430.19     1480.15     38.96 o 
   1  12   7     2471.46     2485.05     46.27 o 
   2  12   7       71.79       30.94     15.81 o 
   3  12   7     2888.38     3072.76     78.83 o 
   4  12   7     5482.73     5495.96    127.26 o 
   5  12   7     1556.35     1551.78     41.64 o 
   6  12   7      294.82      253.22     25.53 o 
   7  12   7      547.34      525.76     30.84 o 
   8  12   7     5446.02     5436.67    132.83 o 
   9  12   7     3386.09     3335.52     65.31 o 
  10  12   7      862.41      841.12     41.09 o 
 -11  13   7     1561.16     1606.97     65.55 o 
 -10  13   7     2432.67     2386.20     65.45 o 
  -9  13   7     3535.27     3560.49    118.42 o 
  -8  13   7     1224.35     1245.95     48.28 o 
  -7  13   7      481.03      539.15     42.05 o 
  -6  13   7      330.46      330.95     44.07 o 
  -5  13   7     5764.42     5928.57    121.24 o 
  -4  13   7     1180.44     1154.15     51.62 o 
  -3  13   7       20.39       32.98     18.94 o 
  -2  13   7       78.81       48.50     16.53 o 
  -1  13   7     3237.35     3313.12     65.82 o 
   0  13   7    12348.20    12161.75    167.57 o 
   1  13   7     4905.88     5093.87     73.78 o 
   2  13   7      241.19      191.31     24.45 o 
   3  13   7      199.89      147.41     30.09 o 
   4  13   7     1661.04     1568.37     59.13 o 
   5  13   7     4942.00     5076.14    110.62 o 
   6  13   7       52.46       54.48     27.30 o 
   7  13   7     1333.29     1339.73     43.47 o 
   8  13   7        5.81      -13.66     24.79 o 
   9  13   7     1897.49     1887.42     78.37 o 
  10  13   7     1767.49     1828.22     79.48 o 
 -11  14   7      161.89       50.54     61.17 o 
 -10  14   7       17.47       27.24     32.57 o 
  -9  14   7       53.41       46.92     31.33 o 
  -8  14   7      482.00      446.03     37.47 o 
  -7  14   7        0.56      -26.97     26.97 o 
  -6  14   7      481.00      434.56     41.36 o 
  -5  14   7       12.10       29.47     46.88 o 
  -4  14   7      280.63      217.76     34.28 o 
  -3  14   7      471.12      522.64     31.88 o 
  -2  14   7     1754.06     1615.22     99.00 o 
  -1  14   7     4200.26     4250.04     78.51 o 
   0  14   7      945.19     1027.61     40.14 o 
   1  14   7      574.19      609.13     28.55 o 
   2  14   7       36.85       24.73     44.44 o 
   3  14   7     1285.43     1416.56     59.13 o 
   4  14   7     2312.79     2349.16     75.11 o 
   5  14   7       42.48       17.82     26.17 o 
   6  14   7      214.52      203.39     32.29 o 
   7  14   7      562.63      516.05     40.13 o 
   8  14   7     2569.62     2622.05     71.52 o 
   9  14   7     1669.51     1611.98     67.48 o 
 -10  15   7      374.26      326.04     40.41 o 
  -9  15   7     1659.33     1736.39     61.16 o 
  -8  15   7        5.17       19.51     15.64 o 
  -7  15   7      612.76      558.49     53.38 o 
  -6  15   7     1367.64     1520.09     65.23 o 
  -5  15   7     2816.19     2733.43     82.71 o 
  -4  15   7      342.37      331.62     38.99 o 
  -3  15   7       26.63       38.54     31.31 o 
  -2  15   7        7.43       39.74     23.46 o 
  -1  15   7      906.55      852.80     40.80 o 
   0  15   7     1330.35     1458.86     46.46 o 
   1  15   7      342.21      310.78     37.19 o 
   2  15   7      240.04      217.79     32.60 o 
   3  15   7       20.61       60.06     35.15 o 
   4  15   7       88.67      124.66     52.32 o 
   5  15   7     1087.07     1187.48     62.69 o 
   6  15   7       31.88       23.34     31.67 o 
   7  15   7       15.58      -12.04     30.13 o 
   8  15   7      244.48      271.61     37.97 o 
  -9  16   7        0.60      -34.27     34.27 o 
  -8  16   7      638.74      620.32    101.77 o 
  -7  16   7       67.13      107.29     40.55 o 
  -6  16   7      601.55      613.85     66.43 o 
  -5  16   7      239.20      206.34     45.23 o 
  -4  16   7      442.52      452.22     45.48 o 
  -3  16   7       60.50       28.12    103.05 o 
  -2  16   7      677.51      723.05     39.42 o 
  -1  16   7      474.28      487.66     58.80 o 
   0  16   7       78.34       88.70     26.60 o 
   1  16   7      227.07      222.12     76.40 o 
   2  16   7      683.79      737.86     72.77 o 
   3  16   7      200.61      173.81     38.93 o 
   4  16   7      536.74      541.37     47.94 o 
   5  16   7      273.91      304.05     35.43 o 
   6  16   7       71.32      143.07     34.21 o 
   7  16   7        6.39      -21.73     40.25 o 
  -8  17   7      155.86      152.76     47.30 o 
  -7  17   7      240.25      278.28     56.35 o 
  -6  17   7       19.88       67.75     40.56 o 
  -5  17   7       14.42      -11.67     38.56 o 
  -4  17   7        5.31       33.56     33.40 o 
  -3  17   7       77.77       66.65     62.23 o 
  -2  17   7      657.65      668.49     68.15 o 
  -1  17   7     1807.56     1991.21     57.39 o 
   0  17   7      831.43      916.76     53.52 o 
   1  17   7      263.51      298.68     65.64 o 
   2  17   7       35.47       76.90     55.67 o 
   3  17   7      652.56      612.18     76.83 o 
   4  17   7      481.48      419.52     49.32 o 
   5  17   7        3.06      -22.06     39.34 o 
   6  17   7       29.03       38.74     42.12 o 
   7  17   7        0.12       21.08     63.88 o 
  -7  18   7       18.12      -21.50     41.38 o 
  -6  18   7      110.41        9.72     42.46 o 
  -5  18   7       19.28       33.53     44.92 o 
  -4  18   7        2.69       41.36     41.20 o 
  -3  18   7       11.76        4.46     38.53 o 
  -2  18   7      437.64      397.96     57.29 o 
  -1  18   7      389.68      397.82     36.19 o 
   0  18   7      717.48      725.45     52.23 o 
   1  18   7       47.81        0.28     53.17 o 
   2  18   7      172.69      164.88     62.21 o 
   3  18   7        6.41      -52.56     57.63 o 
   4  18   7     1004.24     1092.31     94.13 o 
   5  18   7       52.64       47.62     42.23 o 
  -5  19   7     1112.73     1100.11     69.26 o 
  -4  19   7     1569.67     1743.85     79.44 o 
  -3  19   7      246.76      235.64     53.95 o 
  -2  19   7       21.71       -9.74     37.65 o 
  -1  19   7     1159.55     1264.58     97.99 o 
   0  19   7      742.42      803.46     79.59 o 
   1  19   7      189.46       61.54     60.76 o 
   2  19   7      106.68       37.22     59.40 o 
   3  19   7     1157.25     1214.19    103.17 o 
   4  19   7       30.23        2.62     57.52 o 
  -3  20   7      431.02      354.21     50.79 o 
  -2  20   7       69.39       53.47     41.67 o 
   0  20   7       67.17       99.10     55.02 o 
   1  20   7      182.19      205.56     66.49 o 
   2  20   7      345.73      310.09     71.24 o 
 -14   0   8      245.10      187.96     30.99 o 
 -13   0   8      196.34      196.29     76.21 o 
 -12   0   8       11.30       -7.19     42.01 o 
 -11   0   8      115.10       97.05     20.02 o 
 -10   0   8     3577.29     3724.12     68.27 o 
  -9   0   8     1515.66     1473.73     42.51 o 
  -8   0   8     7278.03     7400.57     83.43 o 
  -7   0   8      316.43      287.60     12.38 o 
  -6   0   8    43766.68    43478.55    391.82 o 
  -5   0   8    31606.92    30979.97    281.19 o 
  -4   0   8     5451.97     5867.83     60.23 o 
  -3   0   8      442.55      446.18      8.71 o 
  -2   0   8      172.49      224.76      6.16 o 
  -1   0   8     8362.20     7774.10     78.99 o 
   0   0   8    51578.08    53425.25    512.83 o 
   1   0   8       51.68      125.61     14.20 o 
   2   0   8     2556.32     2341.46     35.18 o 
   3   0   8    24923.45    26488.44    215.22 o 
   4   0   8    37044.88    36001.47    290.78 o 
   5   0   8    27094.18    26704.71    220.84 o 
   6   0   8      426.46      357.42     19.23 o 
   7   0   8       24.61        8.06     24.97 o 
   8   0   8     2209.74     2139.52     71.82 o 
   9   0   8     5914.93     6269.27    116.43 o 
  10   0   8     2904.09     2916.96     77.51 o 
  11   0   8       12.80       28.25     37.81 o 
  12   0   8     1126.40     1222.22    139.80 o 
  13   0   8     5475.69     5743.28    190.13 o 
 -14   1   8     3162.45     3191.00     67.93 o 
 -13   1   8     3036.04     3191.46     61.54 o 
 -12   1   8       25.74       28.89     15.21 o 
 -11   1   8       18.80       20.41     16.38 o 
 -10   1   8     7448.20     7369.61     83.71 o 
  -9   1   8    14123.66    14328.07    128.66 o 
  -8   1   8     5308.50     5269.23     42.47 o 
  -7   1   8     8995.83     9016.30     64.69 o 
  -6   1   8       38.39       27.03      5.76 o 
  -5   1   8    13821.55    12934.49     83.70 o 
  -4   1   8    12646.68    12321.54     74.82 o 
  -3   1   8      130.12       97.84      3.77 o 
  -2   1   8       57.04       48.59      4.86 o 
  -1   1   8      232.40      192.07     10.22 o 
   0   1   8    22714.76    22892.92    169.13 o 
   1   1   8    20040.79    20166.43    125.83 o 
   2   1   8     8447.83     8988.67     57.68 o 
   3   1   8    13567.68    12604.91     79.15 o 
   4   1   8     3046.98     2952.76     24.14 o 
   5   1   8     8299.85     8536.88     56.38 o 
   6   1   8     1444.30     1457.42     23.33 o 
   7   1   8     1662.11     1667.35     32.39 o 
   8   1   8     3828.65     3666.90     56.16 o 
   9   1   8      361.51      359.57     35.73 o 
  10   1   8     1061.95     1024.30     36.90 o 
  11   1   8      733.98      718.41     34.44 o 
  12   1   8     4022.92     3967.60    100.46 o 
  13   1   8     4036.03     4093.94    112.24 o 
 -14   2   8       69.84       22.19     25.09 o 
 -13   2   8     3412.77     3451.68     64.67 o 
 -12   2   8       26.53       -4.22     21.85 o 
 -11   2   8     2885.81     2781.92     89.75 o 
 -10   2   8     7272.68     7232.37     96.39 o 
  -9   2   8      217.47      223.25     15.36 o 
  -8   2   8     1764.67     1860.93     27.21 o 
  -7   2   8      107.71      134.86      7.53 o 
  -6   2   8    22424.92    22176.06    139.72 o 
  -5   2   8     6406.86     5878.30     37.81 o 
  -4   2   8       27.53       26.14      3.54 o 
  -3   2   8     3078.91     3171.87     23.65 o 
  -2   2   8     2673.52     2728.58     24.97 o 
  -1   2   8    34425.91    35664.72    243.52 o 
   0   2   8    38193.48    38866.00    239.32 o 
   1   2   8       24.28       38.49      4.45 o 
   2   2   8     3188.50     3059.91     24.79 o 
   3   2   8     4469.74     4415.51     32.56 o 
   4   2   8    31241.61    31149.41    195.11 o 
   5   2   8     6650.32     6515.07     47.28 o 
   6   2   8      321.47      367.15     14.37 o 
   7   2   8      908.78      919.99     22.75 o 
   8   2   8     3506.07     3396.43     53.35 o 
   9   2   8     7187.79     7477.91     93.44 o 
  10   2   8     4254.21     4148.74     65.86 o 
  11   2   8      156.09       82.26     24.69 o 
  12   2   8     1225.31     1196.39     61.00 o 
  13   2   8     1657.21     1684.07    271.70 o 
 -14   3   8     2205.46     2058.23     76.98 o 
 -13   3   8        7.37      -18.05     22.20 o 
 -12   3   8     1018.54     1031.20     36.25 o 
 -11   3   8      477.19      456.58     35.11 o 
 -10   3   8     1369.64     1332.83     34.61 o 
  -9   3   8     5999.42     6274.23     75.02 o 
  -8   3   8     6522.31     6373.67     67.98 o 
  -7   3   8     9386.57     9506.90     77.32 o 
  -6   3   8       46.31       78.66      5.51 o 
  -5   3   8    11996.32    11770.11     72.91 o 
  -4   3   8     8630.50     8623.06     59.13 o 
  -3   3   8        2.90       17.85      6.21 o 
  -2   3   8     8874.00     8744.71     61.50 o 
  -1   3   8     7623.95     7456.63     56.56 o 
   0   3   8    13470.89    14184.73     95.95 o 
   1   3   8    36635.35    37410.00    204.21 o 
   2   3   8       47.74       66.76      5.07 o 
   3   3   8     8874.04     8919.05     56.40 o 
   4   3   8     2036.92     2159.53     20.85 o 
   5   3   8     7678.59     7535.22     55.72 o 
   6   3   8     1472.52     1461.09     30.64 o 
   7   3   8     2200.05     2046.53     46.93 o 
   8   3   8     1314.95     1389.80     44.60 o 
   9   3   8     1801.53     1750.97     41.01 o 
  10   3   8      635.11      699.20     32.28 o 
  11   3   8     1521.88     1564.85     59.53 o 
  12   3   8       47.64       -7.20     25.33 o 
 -14   4   8      508.56      470.59     59.05 o 
 -13   4   8     2648.44     2610.61     57.49 o 
 -12   4   8      101.16      102.86     28.88 o 
 -11   4   8      791.45      807.59     31.68 o 
 -10   4   8     6665.89     6650.25     81.30 o 
  -9   4   8        2.04       -4.80     12.33 o 
  -8   4   8     4056.25     4314.24     69.23 o 
  -7   4   8        4.57       12.87      6.98 o 
  -6   4   8     3862.81     3883.78     31.33 o 
  -5   4   8     2839.50     2925.98     24.63 o 
  -4   4   8     8314.45     8234.88     57.52 o 
  -3   4   8    11141.67    11221.61     84.40 o 
  -2   4   8        3.89       16.96      4.52 o 
  -1   4   8    11315.31    11112.28     84.46 o 
   0   4   8    13641.45    13754.09     95.67 o 
   1   4   8       92.16      137.30      7.00 o 
   2   4   8     3456.12     3199.67     24.11 o 
   3   4   8      291.62      373.36      8.94 o 
   4   4   8     2828.17     2795.32     24.93 o 
   5   4   8      674.37      604.24     13.34 o 
   6   4   8      207.95      196.04     12.70 o 
   7   4   8     4910.15     4924.39     59.67 o 
   8   4   8        3.17      -14.24     14.24 o 
   9   4   8     2964.32     2919.14     52.53 o 
  10   4   8     3049.64     2917.43     54.94 o 
  11   4   8       72.57       84.59     25.23 o 
  12   4   8     2158.41     2211.44     55.60 o 
 -14   5   8      171.86       85.22     42.61 o 
 -13   5   8       15.27       13.47     28.89 o 
 -12   5   8     1275.91     1383.98     42.49 o 
 -11   5   8     3089.47     3055.71     57.24 o 
 -10   5   8      692.08      652.49     25.25 o 
  -9   5   8     2307.20     2379.76     55.55 o 
  -8   5   8       35.09       22.09     19.65 o 
  -7   5   8     4423.11     4391.83     42.07 o 
  -6   5   8      840.58      821.95     13.78 o 
  -5   5   8      321.54      308.15      9.04 o 
  -4   5   8     2436.05     2541.49     23.14 o 
  -3   5   8      189.80      164.64      6.74 o 
  -2   5   8      921.61      733.93     11.88 o 
  -1   5   8    10810.36    11049.92     80.12 o 
   0   5   8       26.18       80.67      5.81 o 
   1   5   8     6359.45     6263.74     43.46 o 
   2   5   8      168.06      199.46      8.07 o 
   3   5   8     1656.49     1571.50     16.14 o 
   4   5   8      196.65      198.21      8.33 o 
   5   5   8     2828.35     2778.37     27.90 o 
   6   5   8      569.01      582.54     16.54 o 
   7   5   8        2.56       12.30     12.34 o 
   8   5   8     3598.17     3573.60     50.82 o 
   9   5   8      210.97      214.69     23.05 o 
  10   5   8     2469.21     2367.38     52.60 o 
  11   5   8     1467.64     1445.26     43.97 o 
  12   5   8        2.24      -24.68     24.68 o 
 -14   6   8      299.78      225.72     68.52 o 
 -13   6   8      286.89      252.99     28.89 o 
 -12   6   8      528.65      503.49     46.44 o 
 -11   6   8        6.31      -12.74     20.46 o 
 -10   6   8        2.47        1.84     15.54 o 
  -9   6   8       90.53      119.96     20.59 o 
  -8   6   8     8284.70     8134.92    113.18 o 
  -7   6   8     1110.64     1083.11     24.84 o 
  -6   6   8      735.28      749.18     14.57 o 
  -5   6   8      469.56      422.99     11.28 o 
  -4   6   8     4754.59     4745.49     43.00 o 
  -3   6   8     5707.86     5326.60     41.43 o 
  -2   6   8     4417.59     4162.21     33.87 o 
  -1   6   8     1573.58     1616.18     20.09 o 
   0   6   8      318.88      356.14     11.72 o 
   1   6   8     5405.99     5474.15     41.52 o 
   2   6   8    10838.45    10580.20     77.17 o 
   3   6   8     4050.49     4031.80     32.38 o 
   4   6   8       35.16       41.20      7.45 o 
   5   6   8     1120.27     1044.80     18.37 o 
   6   6   8     1113.64     1098.69     21.16 o 
   7   6   8     3035.11     3044.40     41.49 o 
   8   6   8     1497.77     1444.63     30.25 o 
   9   6   8       61.55       40.82     16.37 o 
  10   6   8     1559.41     1596.05     40.35 o 
  11   6   8      450.55      406.64     29.60 o 
  12   6   8     1414.18     1520.65     58.48 o 
 -13   7   8       41.34       37.94     43.97 o 
 -12   7   8     1519.80     1564.35     67.64 o 
 -11   7   8      363.97      364.71     28.35 o 
 -10   7   8      607.93      578.29     25.69 o 
  -9   7   8      247.13      241.35     24.41 o 
  -8   7   8     2935.05     2924.20     56.16 o 
  -7   7   8     5500.91     5435.61     81.36 o 
  -6   7   8     9198.00     9197.55     87.48 o 
  -5   7   8     1262.98     1258.04     17.94 o 
  -4   7   8       61.09       74.66      7.87 o 
  -3   7   8      986.72      907.04     14.29 o 
  -2   7   8     1435.49     1509.26     18.60 o 
  -1   7   8       25.79       29.61      6.46 o 
   0   7   8     1636.33     1768.03     20.06 o 
   1   7   8      608.46      636.50     11.96 o 
   2   7   8     3306.69     3431.91     50.72 o 
   3   7   8     8682.03     8650.10     62.92 o 
   4   7   8      588.48      605.47     15.66 o 
   5   7   8     4369.81     4295.64     49.39 o 
   6   7   8      385.99      386.20     19.33 o 
   7   7   8     1693.04     1585.52     34.09 o 
   8   7   8      488.17      490.64     23.97 o 
   9   7   8      510.17      483.53     25.36 o 
  10   7   8      339.63      329.54     27.99 o 
  11   7   8       95.38       86.08     26.25 o 
  12   7   8       11.54       46.10     33.39 o 
 -13   8   8       13.13        3.61     56.62 o 
 -12   8   8      445.80      389.75     36.33 o 
 -11   8   8      193.23      214.91     27.09 o 
 -10   8   8     2383.46     2455.88     53.98 o 
  -9   8   8      988.53     1060.47     73.02 o 
  -8   8   8     1428.49     1478.73     54.64 o 
  -7   8   8     1953.65     2151.50     94.93 o 
  -6   8   8     3995.68     3749.44     57.45 o 
  -5   8   8      554.41      594.35     20.29 o 
  -4   8   8      810.92      758.17     16.33 o 
  -3   8   8     6125.19     6071.18     53.73 o 
  -2   8   8     7335.10     7334.86     59.45 o 
  -1   8   8     3192.62     3120.97     29.80 o 
   0   8   8     9776.83     9917.84     72.77 o 
   1   8   8     9369.10     9343.61     69.64 o 
   2   8   8     4869.53     4767.37     41.98 o 
   3   8   8     5984.88     5979.38     50.89 o 
   4   8   8      171.48      197.06     12.65 o 
   5   8   8     1948.60     1899.53     51.33 o 
   6   8   8     3035.31     2913.76     67.13 o 
   7   8   8     4137.85     4157.96     57.37 o 
   8   8   8     1073.75     1097.34     32.02 o 
   9   8   8      626.75      588.97     27.62 o 
  10   8   8     2424.83     2269.79     52.25 o 
  11   8   8     1806.15     1774.18     49.64 o 
 -13   9   8      741.55      743.16     86.95 o 
 -12   9   8      733.71      821.66     40.14 o 
 -11   9   8      304.30      305.54     29.42 o 
 -10   9   8      245.15      272.70     39.08 o 
  -9   9   8     3318.87     3462.88     87.75 o 
  -8   9   8     1598.94     1597.19     58.38 o 
  -7   9   8     1891.22     1731.94     56.67 o 
  -6   9   8      667.91      647.67     38.83 o 
  -5   9   8     1809.04     1787.98     28.75 o 
  -4   9   8     3339.09     3460.26     39.78 o 
  -3   9   8     1468.09     1410.91     28.59 o 
  -2   9   8       19.36       27.48      9.25 o 
  -1   9   8       41.73       68.57      8.91 o 
   0   9   8     1166.24     1156.92     18.70 o 
   1   9   8     1665.67     1711.06     23.20 o 
   2   9   8        4.75       24.93      8.56 o 
   3   9   8       45.18       39.77      9.81 o 
   4   9   8      435.64      434.93     18.61 o 
   5   9   8       43.87       71.88     14.51 o 
   6   9   8       54.96       44.25     17.60 o 
   7   9   8      182.42      178.75     18.72 o 
   8   9   8      397.13      420.90     35.55 o 
   9   9   8       80.57       71.88     20.91 o 
  10   9   8      777.76      766.22     36.22 o 
  11   9   8      189.96      149.99     37.03 o 
 -13  10   8       82.11      166.28     70.01 o 
 -12  10   8       19.14        0.31     27.27 o 
 -11  10   8      283.76      324.85     31.53 o 
 -10  10   8      124.10       99.64     37.47 o 
  -9  10   8     1163.26     1107.71     55.58 o 
  -8  10   8       96.90      102.00     30.89 o 
  -7  10   8       12.38       -9.82     23.90 o 
  -6  10   8     2800.61     2792.08     65.39 o 
  -5  10   8     1287.40     1355.50     32.68 o 
  -4  10   8     3127.99     2969.24     54.52 o 
  -3  10   8     3115.75     3081.49     44.60 o 
  -2  10   8       76.96      131.94     18.22 o 
  -1  10   8     3416.28     3428.62     47.56 o 
   0  10   8     3642.68     3432.25     43.75 o 
   1  10   8      436.17      498.97     21.32 o 
   2  10   8      261.19      272.92     15.92 o 
   3  10   8      870.55      912.28     33.86 o 
   4  10   8     5318.74     5438.05     86.59 o 
   5  10   8     4153.28     4179.14     55.98 o 
   6  10   8      197.93      173.16     18.51 o 
   7  10   8     2058.44     2032.11     45.23 o 
   8  10   8      410.47      413.47     25.54 o 
   9  10   8     1724.46     1608.02     42.45 o 
  10  10   8      125.17      104.50     23.86 o 
  11  10   8      134.84      178.24     35.66 o 
 -12  11   8      266.16      327.56    132.44 o 
 -11  11   8      540.60      535.62     36.67 o 
 -10  11   8      229.37      294.13     42.95 o 
  -9  11   8     3075.39     2974.16    102.31 o 
  -8  11   8       15.60      -15.45     29.26 o 
  -7  11   8     2713.59     2843.75     61.79 o 
  -6  11   8      486.65      472.92     30.93 o 
  -5  11   8     4477.57     4582.92     77.82 o 
  -4  11   8      858.30      865.28     28.15 o 
  -3  11   8     1467.08     1335.18     29.35 o 
  -2  11   8      420.61      389.51     18.88 o 
  -1  11   8      112.17       59.08     13.05 o 
   0  11   8      445.49      451.19     22.24 o 
   1  11   8      553.70      666.97     29.12 o 
   2  11   8       15.96       33.88     15.38 o 
   3  11   8     7883.49     7668.25    158.16 o 
   4  11   8       43.48       33.86     15.26 o 
   5  11   8     2451.09     2369.04     48.44 o 
   6  11   8      111.49      113.29     21.66 o 
   7  11   8      156.47      161.32     23.95 o 
   8  11   8      242.05      220.33     31.56 o 
   9  11   8       86.34       87.33     26.22 o 
  10  11   8        1.90        7.81     26.88 o 
 -12  12   8       43.06      115.56     44.17 o 
 -11  12   8       14.47        2.44     28.95 o 
 -10  12   8      344.65      383.76     47.33 o 
  -9  12   8       73.80       99.17     37.92 o 
  -8  12   8     3517.62     3459.10     71.73 o 
  -7  12   8     1060.45     1020.82     62.06 o 
  -6  12   8     3723.05     3698.69     72.65 o 
  -5  12   8     2022.73     1934.83     64.55 o 
  -4  12   8      207.73      209.76     22.77 o 
  -3  12   8      211.84      207.48     18.95 o 
  -2  12   8      926.08      820.71     29.47 o 
  -1  12   8     2544.62     2515.41     42.12 o 
   0  12   8      748.52      777.74     29.04 o 
   1  12   8     2887.38     2820.16     49.62 o 
   2  12   8     2575.37     2744.61     48.79 o 
   3  12   8       96.67      104.46     48.24 o 
   4  12   8     4978.66     4878.35    129.12 o 
   5  12   8      518.48      502.10     33.57 o 
   6  12   8       26.35       59.04     22.51 o 
   7  12   8      376.81      375.49     29.27 o 
   8  12   8       13.03       -2.58     24.42 o 
   9  12   8      861.57      821.49     45.33 o 
  10  12   8      135.47       80.24     39.71 o 
 -11  13   8     1403.92     1447.46    116.30 o 
 -10  13   8       80.23       48.78     35.96 o 
  -9  13   8     2871.92     2829.67     82.14 o 
  -8  13   8        8.44        1.76     26.22 o 
  -7  13   8     4334.86     3799.47    309.00 o 
  -6  13   8      259.36      282.27     29.67 o 
  -5  13   8     3608.51     3725.18     90.01 o 
  -4  13   8        1.30      -25.12     25.12 o 
  -3  13   8      938.76      904.25     37.56 o 
  -2  13   8      546.91      498.27     26.87 o 
  -1  13   8     1282.86     1310.03     71.30 o 
   0  13   8      361.90      305.70     26.31 o 
   1  13   8     3815.22     4023.40     74.43 o 
   2  13   8      435.09      453.18     29.72 o 
   3  13   8     3325.17     3406.70     86.73 o 
   4  13   8      306.55      298.30     37.40 o 
   5  13   8      971.69      978.37     53.31 o 
   6  13   8      591.73      590.90     46.53 o 
   7  13   8      655.15      639.17     41.60 o 
   8  13   8      269.26      272.52     37.52 o 
   9  13   8      129.30      124.06     35.68 o 
 -11  14   8      508.19      408.80     78.18 o 
 -10  14   8      852.16      857.41     47.68 o 
  -9  14   8      185.83      182.94     34.58 o 
  -8  14   8     3034.23     3017.48     71.82 o 
  -7  14   8      759.10      827.60     43.05 o 
  -6  14   8      248.72      230.13     36.85 o 
  -5  14   8      151.19      199.04     34.76 o 
  -4  14   8     7162.44     7148.71    141.25 o 
  -3  14   8     2989.55     3142.14     65.88 o 
  -2  14   8      965.87     1024.56     40.70 o 
  -1  14   8      386.47      377.31     29.72 o 
   0  14   8     1395.36     1421.17     74.94 o 
   1  14   8     1592.70     1685.93     48.23 o 
   2  14   8     9248.95     9522.27    173.95 o 
   3  14   8      990.76      926.93     85.09 o 
   4  14   8      663.21      682.42     47.49 o 
   5  14   8      145.45      145.82     30.48 o 
   6  14   8     3179.21     3139.09     74.41 o 
   7  14   8     2494.59     2515.70     96.19 o 
   8  14   8      109.39      123.98     34.90 o 
   9  14   8      220.30      150.75     37.86 o 
 -10  15   8      417.08      428.51     58.23 o 
  -9  15   8     1332.09     1351.57     55.86 o 
  -8  15   8      156.58      104.00     48.15 o 
  -7  15   8     3601.91     3568.26     97.45 o 
  -6  15   8     1547.70     1593.11     66.80 o 
  -5  15   8     1265.25     1385.70     62.63 o 
  -4  15   8      211.34      154.38     35.45 o 
  -3  15   8     1128.14     1221.04     58.31 o 
  -2  15   8     4266.12     4069.21    304.09 o 
  -1  15   8     3545.83     3588.37     73.70 o 
   0  15   8       61.63       97.60     25.97 o 
   1  15   8     7306.95     7644.17    365.52 o 
   2  15   8       27.31       42.45     31.28 o 
   3  15   8     3051.35     3081.31     87.18 o 
   4  15   8       11.81       50.12     35.55 o 
   5  15   8     2621.22     2722.27     90.29 o 
   6  15   8      711.84      758.61     54.89 o 
   7  15   8      734.51      836.31     47.82 o 
   8  15   8      489.37      421.49     42.26 o 
  -9  16   8        9.81      -21.78     32.79 o 
  -8  16   8     4511.80     4479.22    116.93 o 
  -7  16   8     1235.86     1161.41     63.08 o 
  -6  16   8      947.94      872.63     57.77 o 
  -5  16   8       78.20       99.35     38.51 o 
  -4  16   8     4440.17     4469.17    110.02 o 
  -3  16   8     5972.53     5389.90    837.63 o 
  -2  16   8     2602.38     2711.62     65.34 o 
  -1  16   8      268.47      310.10     31.41 o 
   0  16   8      179.91      153.01     27.92 o 
   1  16   8     2936.80     2938.98     97.51 o 
   2  16   8     6636.35     6600.65    200.84 o 
   3  16   8      659.93      610.93     70.42 o 
   4  16   8      108.42       75.67     45.18 o 
   5  16   8      104.60      164.48     35.38 o 
   6  16   8     6045.84     6234.91    137.38 o 
   7  16   8     2581.53     2650.85     74.40 o 
  -8  17   8      240.03      281.16     50.13 o 
  -7  17   8     6396.35     6478.45    146.53 o 
  -6  17   8     2259.34     2384.49     84.73 o 
  -5  17   8     1010.29     1026.19    109.76 o 
  -4  17   8      483.17      522.74     93.11 o 
  -3  17   8      819.55      765.25     54.59 o 
  -2  17   8     2834.49     2889.64     69.78 o 
  -1  17   8     1093.91     1103.83     48.18 o 
   0  17   8      105.61      139.71     37.72 o 
   1  17   8     3510.61     3745.21     98.04 o 
   2  17   8      258.59      210.58     61.25 o 
   3  17   8     7112.37     6934.61    213.92 o 
   4  17   8        1.34       29.74     56.24 o 
   5  17   8     2624.65     2722.99     71.82 o 
   6  17   8      601.88      563.24     55.67 o 
  -7  18   8     1100.23     1222.24     69.91 o 
  -6  18   8     1570.24     1627.22     76.70 o 
  -5  18   8      290.83      283.79     47.16 o 
  -4  18   8      459.50      514.82     52.32 o 
  -3  18   8     3043.41     3119.35     94.77 o 
  -2  18   8      845.37      804.65     56.19 o 
  -1  18   8      107.06      138.72     31.77 o 
   0  18   8        4.57       -3.03     37.29 o 
   1  18   8     2716.67     2696.33    123.42 o 
   2  18   8     6877.84     6946.13    214.74 o 
   3  18   8      214.39      176.03     65.16 o 
   4  18   8     1026.66     1084.20     96.73 o 
   5  18   8      182.28      126.25     61.07 o 
  -5  19   8       37.92       -9.03     42.97 o 
  -4  19   8     1336.73     1288.70     72.39 o 
  -3  19   8        2.53       11.17     41.29 o 
  -2  19   8     1499.65     1522.75     77.52 o 
  -1  19   8      101.72      107.63     61.54 o 
   0  19   8      111.60       81.71     56.13 o 
   1  19   8     1028.20     1009.16     89.94 o 
   2  19   8      418.79      395.05     73.56 o 
   3  19   8     3727.10     3587.90    149.75 o 
   4  19   8        2.16      -59.50     59.50 o 
  -3  20   8     1250.60     1278.44     72.05 o 
  -2  20   8      101.04      118.68     50.02 o 
  -1  20   8      382.77      448.92     73.48 o 
   0  20   8      322.69      342.99     69.68 o 
   1  20   8        3.00       56.74     62.94 o 
 -14   1   9        1.54        0.81     22.97 o 
 -13   1   9      210.85      185.27     23.92 o 
 -12   1   9      303.63      283.41     41.43 o 
 -11   1   9      634.00      624.25     33.10 o 
 -10   1   9       35.89       53.00     11.81 o 
  -9   1   9      303.74      316.46     13.63 o 
  -8   1   9     1574.88     1579.13     20.86 o 
  -7   1   9      236.10      224.74     10.55 o 
  -6   1   9     1004.68      934.63     13.75 o 
  -5   1   9     3374.66     3330.48     25.30 o 
  -4   1   9     1721.85     1703.63     13.72 o 
  -3   1   9     1263.27     1561.90     12.37 o 
  -2   1   9     1161.18     1196.47     11.19 o 
  -1   1   9      264.32      322.06      7.54 o 
   0   1   9     7227.24     7505.07     62.36 o 
   1   1   9     5096.42     5007.76     35.30 o 
   2   1   9      162.45      141.07      5.44 o 
   3   1   9      862.51      914.20     12.24 o 
   4   1   9       29.42       45.51      5.90 o 
   5   1   9       59.64       55.68      6.69 o 
   6   1   9     1803.27     1705.66     25.72 o 
   7   1   9       70.94       83.21     16.00 o 
   8   1   9       92.81      119.16     18.22 o 
   9   1   9     1214.09     1239.59     36.40 o 
  10   1   9     1520.10     1598.53     42.82 o 
  11   1   9      223.42      187.86     26.56 o 
  12   1   9      405.60      442.00     33.06 o 
 -14   2   9       32.68       43.03     23.93 o 
 -13   2   9      463.85      457.44     28.71 o 
 -12   2   9     1050.98     1142.60     36.61 o 
 -11   2   9       17.44       18.67     16.84 o 
 -10   2   9       38.65       39.61     15.37 o 
  -9   2   9     6047.92     5928.66     70.65 o 
  -8   2   9    11110.63    11041.13     85.79 o 
  -7   2   9     2015.40     1981.89     40.90 o 
  -6   2   9     8749.06     8455.15     55.75 o 
  -5   2   9      642.96      651.91      8.89 o 
  -4   2   9       75.59       91.22      4.76 o 
  -3   2   9     4714.60     4457.74     29.35 o 
  -2   2   9     3110.04     3082.16     24.27 o 
  -1   2   9      129.98      209.98      8.60 o 
   0   2   9     8466.00     9101.15     71.78 o 
   1   2   9     6717.10     6706.74     44.14 o 
   2   2   9     5414.35     5163.55     37.88 o 
   3   2   9     6953.88     6790.01     46.70 o 
   4   2   9     3572.84     3698.27     40.19 o 
   5   2   9     1883.71     1935.22     20.87 o 
   6   2   9      900.81      894.80     20.17 o 
   7   2   9     1375.88     1417.81     29.84 o 
   8   2   9     1262.92     1291.60     34.62 o 
   9   2   9        2.13       12.91     18.79 o 
  10   2   9       35.00       27.47     21.67 o 
  11   2   9       98.15       63.52     24.26 o 
  12   2   9     1910.06     1900.34     54.19 o 
 -14   3   9       18.65       -7.77     40.47 o 
 -13   3   9       30.23       34.03     21.79 o 
 -12   3   9     1245.87     1304.85     38.70 o 
 -11   3   9     1918.11     1953.88     52.86 o 
 -10   3   9      461.92      428.09     20.04 o 
  -9   3   9        2.90        2.82     11.51 o 
  -8   3   9      530.58      575.24     14.72 o 
  -7   3   9      601.92      682.92     13.55 o 
  -6   3   9     2529.90     2418.22     20.30 o 
  -5   3   9      698.86      712.86     10.19 o 
  -4   3   9     7462.18     7403.37     55.18 o 
  -3   3   9      938.65      873.28     11.03 o 
  -2   3   9     3912.50     4215.55     32.65 o 
  -1   3   9        6.54        9.23      3.78 o 
   0   3   9    10154.89    10390.86     68.67 o 
   1   3   9     5106.90     4555.39     29.52 o 
   2   3   9    10219.14    10800.67     66.25 o 
   3   3   9      292.49      279.04      7.64 o 
   4   3   9     1117.13     1115.11     22.09 o 
   5   3   9     1024.05      949.90     19.20 o 
   6   3   9    16745.73    16285.83    130.17 o 
   7   3   9      555.47      603.05     22.38 o 
   8   3   9       75.91       73.37     18.07 o 
   9   3   9      760.39      771.20     31.47 o 
  10   3   9     4637.54     4695.12     72.10 o 
  11   3   9     2604.95     2598.45     55.98 o 
  12   3   9     1478.57     1460.42     54.11 o 
 -14   4   9       21.68       14.92     39.81 o 
 -13   4   9     2557.41     2613.33     55.93 o 
 -12   4   9     9205.26     9381.74    124.77 o 
 -11   4   9      393.22      465.41     25.64 o 
 -10   4   9      422.99      377.38     20.17 o 
  -9   4   9     2085.86     2070.97     52.48 o 
  -8   4   9     4518.94     4502.46     71.85 o 
  -7   4   9    13374.05    13334.49     96.49 o 
  -6   4   9     3566.98     3323.42     26.97 o 
  -5   4   9     1375.87     1311.78     14.96 o 
  -4   4   9      680.29      626.44     11.21 o 
  -3   4   9    33038.37    32647.01    252.04 o 
  -2   4   9    31795.72    32050.49    211.78 o 
  -1   4   9      422.20      394.88      8.69 o 
   0   4   9       37.13       54.90      6.01 o 
   1   4   9     6025.55     6087.36     43.93 o 
   2   4   9    15852.13    15931.08     95.09 o 
   3   4   9    11146.96    10768.94     70.40 o 
   4   4   9      764.39      822.73     12.79 o 
   5   4   9     1600.53     1608.62     25.30 o 
   6   4   9     9166.69     9091.67     75.25 o 
   7   4   9     7063.90     7139.48     78.44 o 
   8   4   9     1078.12     1236.23     30.90 o 
   9   4   9      435.68      449.32     26.77 o 
  10   4   9      220.13      210.23     27.26 o 
  11   4   9      531.14      536.94     32.84 o 
  12   4   9     1058.60      973.27     53.54 o 
 -14   5   9      632.82      560.58     80.77 o 
 -13   5   9      822.35      792.08     36.58 o 
 -12   5   9     1734.34     1693.31     44.60 o 
 -11   5   9     5721.40     5773.33     85.50 o 
 -10   5   9      232.57      256.33     18.90 o 
  -9   5   9       59.84       81.76     14.53 o 
  -8   5   9      133.73      162.63     19.36 o 
  -7   5   9      105.99       97.72     10.01 o 
  -6   5   9     2661.95     2608.46     25.31 o 
  -5   5   9       36.39       52.65      6.17 o 
  -4   5   9    18878.66    18293.48    148.80 o 
  -3   5   9    14184.84    14355.55     96.02 o 
  -2   5   9    14402.12    15099.44    113.19 o 
  -1   5   9     1609.90     1439.03     16.78 o 
   0   5   9     7204.55     7729.87     62.88 o 
   1   5   9      347.04      265.79     11.66 o 
   2   5   9     8132.73     8386.99     56.88 o 
   3   5   9     1859.91     1762.49     17.66 o 
   4   5   9      641.30      632.42     12.00 o 
   5   5   9     6134.92     5891.11     52.82 o 
   6   5   9    20996.67    20641.95    151.73 o 
   7   5   9      968.74      967.13     25.05 o 
   8   5   9      468.85      482.91     20.82 o 
   9   5   9       16.95       29.16     17.49 o 
  10   5   9     2075.49     2036.55     42.51 o 
  11   5   9     1760.06     1900.69     43.47 o 
  12   5   9     1125.86     1189.38     44.75 o 
 -14   6   9      545.25      594.83     82.39 o 
 -13   6   9     2968.38     3028.55     72.56 o 
 -12   6   9    11172.83    11514.90    178.70 o 
 -11   6   9      550.64      520.95     25.89 o 
 -10   6   9     1644.56     1667.23     40.47 o 
  -9   6   9      117.37      149.13     21.62 o 
  -8   6   9     7096.04     6793.64     98.20 o 
  -7   6   9     8027.16     8106.31     85.82 o 
  -6   6   9     1097.48      940.90     16.03 o 
  -5   6   9     1647.63     1549.83     19.14 o 
  -4   6   9       66.89      104.26      9.43 o 
  -3   6   9    53679.37    53716.18    357.34 o 
  -2   6   9    28577.85    28053.48    181.93 o 
  -1   6   9      899.55      922.93     14.44 o 
   0   6   9      541.56      584.03     11.89 o 
   1   6   9     3949.08     4040.17     35.67 o 
   2   6   9     6835.80     7126.77     52.70 o 
   3   6   9     5704.23     5547.55     41.64 o 
   4   6   9      418.88      387.99     11.48 o 
   5   6   9     2831.52     2987.29     45.52 o 
   6   6   9     2006.70     1905.49     32.51 o 
   7   6   9    12671.12    12583.95    114.65 o 
   8   6   9     4818.12     4796.34     57.22 o 
   9   6   9      924.86     1010.58     31.98 o 
  10   6   9      276.25      248.79     23.47 o 
  11   6   9        9.85       12.97     22.05 o 
  12   6   9       89.41       37.53     33.75 o 
 -13   7   9     1092.70     1068.19     48.81 o 
 -12   7   9     1178.54     1224.36     49.35 o 
 -11   7   9     4952.10     5162.82     85.78 o 
 -10   7   9      387.95      321.76     24.90 o 
  -9   7   9     2091.95     2044.18     64.19 o 
  -8   7   9     1098.54     1023.85     46.73 o 
  -7   7   9      354.46      377.05     26.30 o 
  -6   7   9     6406.87     6209.07     65.01 o 
  -5   7   9     2054.46     2102.92     29.24 o 
  -4   7   9    20365.92    20367.67    151.50 o 
  -3   7   9     9134.50     9346.32     71.54 o 
  -2   7   9     7663.41     7673.80     61.21 o 
  -1   7   9     5162.63     5156.67     44.20 o 
   0   7   9      339.63      381.13     12.14 o 
   1   7   9     2471.13     2518.87     26.74 o 
   2   7   9     6647.53     6896.43     54.75 o 
   3   7   9      105.90      146.98      8.28 o 
   4   7   9     4366.35     4380.69     43.14 o 
   5   7   9      329.49      323.29     14.53 o 
   6   7   9    12208.79    12398.50    138.05 o 
   7   7   9     2297.30     2145.39     52.17 o 
   8   7   9     2987.60     2961.77     48.51 o 
   9   7   9      604.26      538.26     27.00 o 
  10   7   9     1210.12     1235.31     42.04 o 
  11   7   9     1802.28     1610.94     49.50 o 
  12   7   9      913.14      915.54     64.09 o 
 -13   8   9     2036.42     2109.01    119.90 o 
 -12   8   9     1165.49     1147.03     49.61 o 
 -11   8   9      225.35      237.75     26.74 o 
 -10   8   9     3390.95     3251.87     87.18 o 
  -9   8   9      265.00      293.93     35.72 o 
  -8   8   9     3733.80     3581.24     85.01 o 
  -7   8   9     1928.34     1893.64     58.48 o 
  -6   8   9     1979.26     1787.91     45.43 o 
  -5   8   9     8669.30     8366.49    105.10 o 
  -4   8   9     4770.03     4774.58     45.40 o 
  -3   8   9     9814.13     9735.22     79.42 o 
  -2   8   9     8304.53     8367.03     66.39 o 
  -1   8   9     4244.31     4261.12     42.25 o 
   0   8   9     7394.55     7535.28     58.05 o 
   1   8   9      631.01      650.53     15.74 o 
   2   8   9     4600.20     4745.05     42.76 o 
   3   8   9    14201.61    14020.45     97.06 o 
   4   8   9      758.47      738.46     20.05 o 
   5   8   9     7521.33     7621.91     71.56 o 
   6   8   9       41.66       25.33     14.42 o 
   7   8   9     3818.72     3888.03     69.62 o 
   8   8   9      461.50      462.62     24.85 o 
   9   8   9     2191.63     2156.21     46.46 o 
  10   8   9      918.62      807.36     36.66 o 
  11   8   9        9.93        3.10     25.77 o 
 -13   9   9     1012.13     1027.98     92.65 o 
 -12   9   9     1274.28     1165.30     45.28 o 
 -11   9   9      988.18     1009.23     41.01 o 
 -10   9   9     1195.56     1251.65     59.54 o 
  -9   9   9     3632.35     3686.37     91.51 o 
  -8   9   9      466.13      463.20     39.34 o 
  -7   9   9     2035.31     1986.19     74.44 o 
  -6   9   9    10767.99    10917.58    182.12 o 
  -5   9   9      998.91     1131.84     23.79 o 
  -4   9   9     6065.16     5997.07     58.98 o 
  -3   9   9     2270.05     2354.62     31.41 o 
  -2   9   9     8426.41     8087.85     74.73 o 
  -1   9   9     4042.21     4093.15     48.52 o 
   0   9   9     1802.56     1751.99     26.31 o 
   1   9   9     6021.25     6190.86     56.88 o 
   2   9   9       47.55       74.49      9.88 o 
   3   9   9     5710.87     6084.47     97.54 o 
   4   9   9    17041.10    17406.32    169.77 o 
   5   9   9      121.05       99.05     15.09 o 
   6   9   9     5326.65     5385.37     67.62 o 
   7   9   9      598.76      533.31     27.99 o 
   8   9   9     4669.40     4631.69     64.76 o 
   9   9   9      693.48      644.57     38.16 o 
  10   9   9      406.32      410.50     31.62 o 
  11   9   9      816.93      812.75     41.37 o 
 -13  10   9      337.00      270.39     72.64 o 
 -12  10   9       77.02       26.13     51.20 o 
 -11  10   9     2401.04     2280.63     56.83 o 
 -10  10   9     6283.99     6275.39    133.08 o 
  -9  10   9     1521.19     1366.30     74.58 o 
  -8  10   9      825.12      836.84     52.75 o 
  -7  10   9      929.63      990.14     76.89 o 
  -6  10   9     1972.40     2090.61     62.31 o 
  -5  10   9     9554.12     9755.23    121.63 o 
  -4  10   9     3517.93     3611.75     49.69 o 
  -3  10   9      309.54      294.94     16.79 o 
  -2  10   9     1583.03     1430.31     26.58 o 
  -1  10   9     7168.40     6935.62     73.63 o 
   0  10   9    10497.33    10586.35    151.79 o 
   1  10   9      204.12      230.62     15.39 o 
   2  10   9      966.50     1056.06     34.71 o 
   3  10   9     1994.79     1888.06     39.20 o 
   4  10   9     3097.64     3049.73     59.90 o 
   5  10   9    10400.96    10422.43    124.70 o 
   6  10   9     1143.91     1084.02     36.14 o 
   7  10   9      994.69     1013.40     45.49 o 
   8  10   9       12.73       13.39     17.19 o 
   9  10   9     1718.21     1731.74     57.89 o 
  10  10   9     2530.52     2505.20     64.40 o 
  11  10   9      103.69       78.59     34.56 o 
 -12  11   9        2.27      -14.81     40.43 o 
 -11  11   9     1839.95     1841.13     54.52 o 
 -10  11   9       22.27      -34.33     34.33 o 
  -9  11   9     2819.20     2690.46     81.41 o 
  -8  11   9      796.79      731.05     48.22 o 
  -7  11   9      121.71      116.75     22.47 o 
  -6  11   9     5901.78     5937.23    104.27 o 
  -5  11   9      169.80      170.59     22.01 o 
  -4  11   9     1943.58     1989.23     36.08 o 
  -3  11   9     2524.84     2489.38     40.82 o 
  -2  11   9    10022.06     9897.18    114.25 o 
  -1  11   9     5929.64     6099.31     82.28 o 
   0  11   9       16.85       27.95     13.66 o 
   1  11   9     2523.68     2406.15     39.65 o 
   2  11   9     1215.53     1110.91     27.38 o 
   3  11   9     3255.73     3267.76     80.77 o 
   4  11   9     6115.22     6111.56    170.59 o 
   5  11   9      185.20      176.32     23.01 o 
   6  11   9      398.73      371.26     27.23 o 
   7  11   9       51.16       73.94     23.47 o 
   8  11   9     7694.62     7629.85    105.74 o 
   9  11   9     1497.15     1540.25     59.67 o 
  10  11   9       42.03       51.04     27.32 o 
 -12  12   9      284.21      241.59     47.46 o 
 -11  12   9      653.77      619.78     54.99 o 
 -10  12   9     3289.25     3256.49     94.75 o 
  -9  12   9     2863.69     2869.82     86.55 o 
  -8  12   9     1039.15     1078.89     44.26 o 
  -7  12   9       59.31       23.28     15.17 o 
  -6  12   9     4766.38     4886.64     86.18 o 
  -5  12   9    11610.17    11633.42    199.46 o 
  -4  12   9     5055.63     5056.52     84.33 o 
  -3  12   9      744.63      707.14     26.92 o 
  -2  12   9       39.68       31.16     15.74 o 
  -1  12   9     1785.23     1827.30     72.55 o 
   0  12   9    16059.94    15870.80    181.45 o 
   1  12   9     3256.33     3191.57     57.37 o 
   2  12   9       17.03       21.95     19.88 o 
   3  12   9      522.96      472.02     37.17 o 
   4  12   9     2183.24     2232.51    117.15 o 
   5  12   9     5951.29     6014.10    102.51 o 
   6  12   9      299.25      315.86     32.85 o 
   7  12   9     1399.07     1388.85     52.40 o 
   8  12   9       60.36       63.07     31.39 o 
   9  12   9     1670.81     1602.67     59.22 o 
  10  12   9     1080.24     1062.31     54.85 o 
 -11  13   9     1590.14     1656.79    101.72 o 
 -10  13   9       20.52      -18.83     35.11 o 
  -9  13   9      356.63      353.43     35.06 o 
  -8  13   9      739.04      743.82     42.81 o 
  -7  13   9        7.36        3.99     25.76 o 
  -6  13   9     1028.50      980.93     52.02 o 
  -5  13   9     1164.73     1098.56     56.78 o 
  -4  13   9     1350.10     1611.30    150.34 o 
  -3  13   9      550.92      485.20     29.80 o 
  -2  13   9      828.70      883.91     37.33 o 
  -1  13   9     6115.15     6251.68    122.43 o 
   0  13   9     3384.39     3166.31     75.38 o 
   1  13   9      194.70      174.07     24.16 o 
   2  13   9       11.39       15.76     21.77 o 
   3  13   9     1473.94     1482.33     59.83 o 
   4  13   9     1250.67     1155.04     56.39 o 
   5  13   9       14.32       -0.16     29.75 o 
   6  13   9       11.97       18.18     27.75 o 
   7  13   9      289.57      299.65     35.42 o 
   8  13   9     3615.59     3713.45     84.05 o 
   9  13   9     2996.53     3193.98     80.67 o 
 -10  14   9     1223.34     1204.07     54.38 o 
  -9  14   9     2324.13     2557.80     69.03 o 
  -8  14   9      361.82      268.33     47.07 o 
  -7  14   9       37.83       41.29     35.21 o 
  -6  14   9     2188.47     2242.19    109.20 o 
  -5  14   9     3981.60     3962.07     96.18 o 
  -4  14   9      689.58      632.09     44.65 o 
  -3  14   9       93.22       89.38     23.63 o 
  -2  14   9       26.34       35.33     22.72 o 
  -1  14   9      833.14      845.05     43.24 o 
   0  14   9     4855.06     4897.10     87.53 o 
   1  14   9     1348.13     1295.38     44.21 o 
   2  14   9        8.72        1.26     29.43 o 
   3  14   9      335.59      301.78     37.84 o 
   4  14   9     2014.07     2166.31    134.98 o 
   5  14   9     1363.38     1332.15     63.42 o 
   6  14   9       81.54      105.70     31.52 o 
   7  14   9        5.07       11.24     32.06 o 
   8  14   9       20.00      -23.66     32.09 o 
   9  14   9      709.55      663.09     85.06 o 
 -10  15   9      466.86      466.52     42.83 o 
  -9  15   9       47.73       76.46     33.96 o 
  -8  15   9      990.94     1045.17     76.31 o 
  -7  15   9      615.39      619.90     50.06 o 
  -6  15   9      244.14      288.24     40.26 o 
  -5  15   9      302.03      303.69     39.29 o 
  -4  15   9       14.04       45.54     33.77 o 
  -3  15   9        3.02       11.30     24.26 o 
  -2  15   9        5.24      -13.68     16.30 o 
  -1  15   9      893.27      958.36     43.82 o 
   0  15   9        5.12       45.16     28.65 o 
   1  15   9      939.63      982.26     55.74 o 
   2  15   9       76.17      115.50     52.09 o 
   3  15   9     1589.93     1613.73     65.33 o 
   4  15   9      368.34      350.13     43.23 o 
   5  15   9      210.82      229.24     33.75 o 
   6  15   9       56.87       32.70     31.05 o 
   7  15   9        7.64       -5.12     32.26 o 
   8  15   9      143.69      209.17     37.99 o 
  -9  16   9      118.25       85.11     42.61 o 
  -8  16   9      681.81      662.13     56.39 o 
  -7  16   9      219.75      229.72     43.66 o 
  -6  16   9      235.79      165.47     40.90 o 
  -5  16   9       41.04        9.68     41.85 o 
  -4  16   9      241.96      231.63     68.39 o 
  -3  16   9       96.03       91.08     36.29 o 
  -2  16   9      328.72      368.32     33.67 o 
  -1  16   9        1.07       12.29     26.80 o 
   0  16   9      246.02      270.88     30.45 o 
   1  16   9       56.55       70.53     35.22 o 
   2  16   9      833.88      889.42     80.92 o 
   3  16   9       37.32       19.00     49.47 o 
   4  16   9       15.87      -28.78     36.18 o 
   5  16   9      318.20      265.86     36.16 o 
   6  16   9      452.66      422.24     39.70 o 
   7  16   9      136.59       98.17     43.71 o 
  -8  17   9      160.20      220.05     48.24 o 
  -7  17   9      185.35      176.32     45.88 o 
  -6  17   9        0.26       -4.46     39.40 o 
  -5  17   9        0.95       31.30     38.88 o 
  -4  17   9      222.97      188.14     42.19 o 
  -3  17   9        6.62      -30.92     35.40 o 
  -2  17   9      365.28      424.36     48.44 o 
  -1  17   9      347.72      272.45     33.02 o 
   0  17   9       93.15       72.29     36.47 o 
   1  17   9      746.54      705.85     51.61 o 
   2  17   9      268.69      363.58     68.74 o 
   3  17   9      271.27      198.70     62.75 o 
   4  17   9      151.42       68.11     58.68 o 
   5  17   9      185.92      173.34     44.44 o 
   6  17   9       13.26        6.17     33.53 o 
  -7  18   9      178.25      146.23     54.29 o 
  -6  18   9      193.39      163.90     45.79 o 
  -5  18   9     1338.95     1155.36     88.49 o 
  -4  18   9       80.81       36.61     35.75 o 
  -3  18   9       98.43      117.73     42.56 o 
  -2  18   9       21.02       40.26     38.78 o 
  -1  18   9     1133.09     1173.30     50.42 o 
   0  18   9       21.04        2.52     37.13 o 
   1  18   9       15.06      -11.30     53.57 o 
   2  18   9     1001.67      974.58     90.44 o 
   3  18   9        3.83       67.93     61.98 o 
   4  18   9      517.69      478.17     75.97 o 
   5  18   9      322.38      269.16     69.53 o 
  -5  19   9      279.66      166.43    128.19 o 
  -4  19   9      139.34       64.51     71.90 o 
  -3  19   9       39.88       27.87     47.31 o 
  -2  19   9     1330.35     1500.42     71.49 o 
  -1  19   9      109.53      134.07     40.65 o 
   0  19   9       31.52       27.43     38.76 o 
   1  19   9       11.03       16.55     58.46 o 
   2  19   9      363.91      238.87     69.55 o 
   3  19   9        9.25       18.31     63.68 o 
  -2  20   9       99.85      145.91     44.60 o 
  -1  20   9     1638.91     1876.76    111.35 o 
   0  20   9     1286.56     1279.73     94.49 o 
 -14   0  10     3889.66     3669.16    143.28 o 
 -13   0  10     2640.66     2682.15    114.79 o 
 -12   0  10      259.60      216.23     52.92 o 
 -11   0  10      354.36      374.17     24.24 o 
 -10   0  10    16600.27    16828.33    238.52 o 
  -9   0  10    11131.82    11321.90    134.96 o 
  -8   0  10     9327.76     9073.14     98.63 o 
  -7   0  10     7929.61     7734.19     92.59 o 
  -6   0  10       35.83       62.15     10.56 o 
  -5   0  10    22646.53    23072.02    212.92 o 
  -4   0  10    29753.94    30947.89    247.72 o 
  -3   0  10       19.26       59.81      4.79 o 
  -2   0  10      144.07      170.45      5.80 o 
  -1   0  10      338.90      353.26     16.37 o 
   0   0  10    42052.15    43044.14    414.91 o 
   1   0  10    29249.89    29624.11    260.73 o 
   2   0  10     2789.69     2880.25     29.47 o 
   3   0  10    18314.62    18785.56    156.56 o 
   4   0  10       90.62       57.53      9.00 o 
   5   0  10     2853.83     2919.31     36.67 o 
   6   0  10     2118.46     2180.88     39.49 o 
   7   0  10      129.03      181.84     26.06 o 
   8   0  10     3332.89     3350.43     81.53 o 
   9   0  10       34.05       37.40     38.19 o 
  10   0  10     2032.00     2015.34     67.02 o 
  11   0  10        7.11       48.34     35.06 o 
  12   0  10     1667.15     1690.39    182.09 o 
 -14   1  10        0.44       -6.09     39.13 o 
 -13   1  10      762.74      752.43     31.96 o 
 -12   1  10      195.67      170.22     20.19 o 
 -11   1  10     7674.81     7786.02    102.78 o 
 -10   1  10    12824.20    13009.57    154.59 o 
  -9   1  10     2367.11     2403.81     36.64 o 
  -8   1  10     3644.45     3666.84     40.82 o 
  -7   1  10       83.64       91.47      8.98 o 
  -6   1  10    15733.21    15394.61     99.88 o 
  -5   1  10    17209.81    17076.87    103.00 o 
  -4   1  10      295.75      278.69      5.83 o 
  -3   1  10      156.65      190.39      5.09 o 
  -2   1  10     4304.00     4234.04     39.14 o 
  -1   1  10    51417.65    51916.82    415.07 o 
   0   1  10    32628.31    32729.76    227.99 o 
   1   1  10     7079.21     7289.47     52.16 o 
   2   1  10     3850.63     3757.61     28.09 o 
   3   1  10     8912.89     8611.94     54.93 o 
   4   1  10    18590.45    18153.71    108.73 o 
   5   1  10     8351.30     8577.01     64.96 o 
   6   1  10     2023.99     2007.32     28.89 o 
   7   1  10      224.38      173.48     17.86 o 
   8   1  10     2025.96     2149.17     43.86 o 
   9   1  10    11951.45    11872.10    134.77 o 
  10   1  10     1973.19     2080.74     48.37 o 
  11   1  10     1158.65     1165.00     41.00 o 
  12   1  10      573.87      543.47     46.06 o 
 -14   2  10     3039.23     3265.19    124.65 o 
 -13   2  10      891.96      914.72     34.88 o 
 -12   2  10      462.45      490.32     26.87 o 
 -11   2  10      150.69      130.77     25.01 o 
 -10   2  10     9162.18     9336.75    116.80 o 
  -9   2  10     7850.89     8000.85     89.52 o 
  -8   2  10     1228.61     1113.55     17.51 o 
  -7   2  10     6619.91     6545.72     50.24 o 
  -6   2  10      967.15      936.71     12.77 o 
  -5   2  10    15814.86    15482.97     94.35 o 
  -4   2  10     9590.37     9296.50     57.65 o 
  -3   2  10     1352.63     1442.79     12.17 o 
  -2   2  10     2590.60     2488.04     21.54 o 
  -1   2  10      297.29      242.66      8.57 o 
   0   2  10     7845.56     7508.39     61.05 o 
   1   2  10     6304.81     5854.85     39.60 o 
   2   2  10     2070.47     1998.17     19.99 o 
   3   2  10     4721.15     4707.67     35.12 o 
   4   2  10      336.15      299.43     10.38 o 
   5   2  10     6175.36     6232.10     46.55 o 
   6   2  10     1038.55     1157.25     22.77 o 
   7   2  10      892.94      904.31     26.03 o 
   8   2  10     5064.32     5033.97     70.48 o 
   9   2  10      244.47      162.57     38.62 o 
  10   2  10     2265.23     2378.14     51.77 o 
  11   2  10       21.23       11.14     24.14 o 
  12   2  10     1754.16     1801.36     58.98 o 
 -14   3  10        0.25      -22.51     23.00 o 
 -13   3  10     1724.61     1768.17     44.95 o 
 -12   3  10      685.77      738.46     30.92 o 
 -11   3  10      785.58      768.13     28.46 o 
 -10   3  10     2243.76     2170.48     37.76 o 
  -9   3  10       38.92       41.59     11.84 o 
  -8   3  10     1335.92     1301.97     18.55 o 
  -7   3  10     3323.92     3332.80     29.52 o 
  -6   3  10     6201.64     6051.83     40.31 o 
  -5   3  10     1037.83      988.86     13.01 o 
  -4   3  10      487.22      471.05      9.20 o 
  -3   3  10     2062.21     1791.32     17.07 o 
  -2   3  10      297.51      345.73      8.23 o 
  -1   3  10     6776.36     6338.06     46.48 o 
   0   3  10    40429.75    42309.89    261.45 o 
   1   3  10     4366.73     4807.03     32.29 o 
   2   3  10      829.64      741.06     10.35 o 
   3   3  10    12222.96    12333.00     79.27 o 
   4   3  10    10277.62    10112.78     67.74 o 
   5   3  10      174.38      173.90     10.59 o 
   6   3  10      914.05      995.09     21.92 o 
   7   3  10     1252.51     1321.31     42.99 o 
   8   3  10      112.37      119.03     20.09 o 
   9   3  10    10170.24    10457.57    122.54 o 
  10   3  10     1436.56     1380.45     41.66 o 
  11   3  10      220.76      182.66     27.55 o 
  12   3  10      107.59       91.59     28.11 o 
 -14   4  10     1112.04     1169.86     83.83 o 
 -13   4  10        2.19       -4.60     21.01 o 
 -12   4  10     1246.39     1228.63     37.41 o 
 -11   4  10     1466.27     1471.26     38.17 o 
 -10   4  10       13.84       10.13     14.02 o 
  -9   4  10     1441.29     1445.81     29.61 o 
  -8   4  10      179.69      171.23     16.95 o 
  -7   4  10     2105.28     2122.30     23.69 o 
  -6   4  10      706.13      807.08     12.35 o 
  -5   4  10     4630.57     4418.42     35.86 o 
  -4   4  10     5171.31     4998.89     40.40 o 
  -3   4  10       25.03       24.80      5.49 o 
  -2   4  10    30031.44    31092.83    206.13 o 
  -1   4  10     1506.87     1360.66     15.22 o 
   0   4  10       43.05       32.45      7.23 o 
   1   4  10    11658.86    12044.75     70.32 o 
   2   4  10     1596.64     1628.88     15.87 o 
   3   4  10     4401.34     4420.21     34.09 o 
   4   4  10      729.10      679.67     12.31 o 
   5   4  10     7187.02     7289.69     58.61 o 
   6   4  10     2290.55     2221.63     33.38 o 
   7   4  10     2172.29     2199.25     40.83 o 
   8   4  10     6616.48     6459.52     75.80 o 
   9   4  10      282.20      228.62     24.02 o 
  10   4  10     2602.86     2634.31     54.37 o 
  11   4  10      622.73      623.59     41.58 o 
  12   4  10      706.19      562.33     35.53 o 
 -14   5  10      218.70      245.21     71.16 o 
 -13   5  10     1914.16     2031.54     87.82 o 
 -12   5  10      235.58      147.03     23.31 o 
 -11   5  10      113.91       96.10     21.27 o 
 -10   5  10     2279.33     2179.58     39.76 o 
  -9   5  10     1791.86     1763.39     47.22 o 
  -8   5  10     5216.81     5202.36     80.11 o 
  -7   5  10       83.02      102.47      8.77 o 
  -6   5  10      953.71     1027.35     15.48 o 
  -5   5  10     1886.31     1902.89     21.61 o 
  -4   5  10     5438.91     5428.38     53.00 o 
  -3   5  10    17696.80    18157.78    134.85 o 
  -2   5  10      718.20      848.88     11.92 o 
  -1   5  10      966.84      994.63     13.85 o 
   0   5  10      118.57      128.93      6.84 o 
   1   5  10     6133.18     6286.84     49.39 o 
   2   5  10     8135.52     8201.19     53.15 o 
   3   5  10       90.97       80.20      6.31 o 
   4   5  10      153.68      179.11      9.17 o 
   5   5  10      300.78      306.25     15.42 o 
   6   5  10     1919.16     1916.34     31.60 o 
   7   5  10     5162.23     5275.11     59.36 o 
   8   5  10       85.45       92.51     16.21 o 
   9   5  10      697.65      662.87     28.00 o 
  10   5  10        2.19      -12.12     19.46 o 
  11   5  10     1044.48     1032.02     36.88 o 
  12   5  10     1303.83     1301.19     55.63 o 
 -14   6  10       53.68       72.01     66.08 o 
 -13   6  10      593.39      545.19     36.96 o 
 -12   6  10     1686.87     1732.85     53.32 o 
 -11   6  10     1730.80     1677.65     43.35 o 
 -10   6  10       15.54       34.41     17.89 o 
  -9   6  10      164.40      142.08     29.70 o 
  -8   6  10     2141.23     2287.70     48.45 o 
  -7   6  10     7510.69     7173.99     88.19 o 
  -6   6  10      530.61      529.14     18.88 o 
  -5   6  10       11.71       11.70      7.57 o 
  -4   6  10      117.36      133.76      8.13 o 
  -3   6  10      392.90      336.42     10.99 o 
  -2   6  10    10520.73    10762.62     84.93 o 
  -1   6  10      124.97      104.54      6.66 o 
   0   6  10       28.93       35.42      6.24 o 
   1   6  10     3988.67     4169.06     35.00 o 
   2   6  10     2908.48     2984.46     32.99 o 
   3   6  10     2274.90     2207.81     22.08 o 
   4   6  10       96.20      103.53      8.64 o 
   5   6  10       23.34       17.82      8.92 o 
   6   6  10      996.66      978.43     21.12 o 
   7   6  10        3.49        7.92     13.82 o 
   8   6  10      273.99      223.67     18.50 o 
   9   6  10       84.15       73.32     19.93 o 
  10   6  10     1762.19     1901.28     46.99 o 
  11   6  10      410.24      337.22     27.52 o 
  12   6  10       36.77       46.34     45.18 o 
 -13   7  10       56.21       81.65     29.41 o 
 -12   7  10      118.17      113.41     60.27 o 
 -11   7  10       47.78       27.11     21.80 o 
 -10   7  10       18.41       23.39     19.50 o 
  -9   7  10     4715.22     4742.76    171.37 o 
  -8   7  10     3834.04     3916.56    111.93 o 
  -7   7  10     2648.48     2703.39     57.75 o 
  -6   7  10      132.25      119.19     12.49 o 
  -5   7  10      481.93      466.47     16.60 o 
  -4   7  10      950.65      862.64     16.32 o 
  -3   7  10     4392.29     4488.92     39.66 o 
  -2   7  10     4427.25     4500.54     42.47 o 
  -1   7  10      239.67      218.19     10.15 o 
   0   7  10     6925.50     7051.70     56.57 o 
   1   7  10    10703.18    10253.11     77.47 o 
   2   7  10    13284.49    13265.03     91.06 o 
   3   7  10     4180.04     4341.73     36.96 o 
   4   7  10      819.97      856.99     18.25 o 
   5   7  10      452.39      428.34     17.18 o 
   6   7  10     4794.95     4835.42     61.93 o 
   7   7  10     1442.80     1529.51     81.05 o 
   8   7  10      510.34      512.74     25.47 o 
   9   7  10     1333.66     1346.90     37.30 o 
  10   7  10     1126.18     1182.66     42.36 o 
  11   7  10     1806.97     1971.19     62.18 o 
 -13   8  10      295.68      219.46     69.58 o 
 -12   8  10     2428.41     2560.33     78.50 o 
 -11   8  10     1064.20     1006.98     38.86 o 
 -10   8  10      208.35      198.10     38.18 o 
  -9   8  10      298.34      360.73     37.38 o 
  -8   8  10      656.49      715.15     43.04 o 
  -7   8  10     4178.51     3991.77     88.50 o 
  -6   8  10     4914.76     5037.33     83.98 o 
  -5   8  10     2620.77     2571.05     50.42 o 
  -4   8  10     5267.26     5218.06     57.72 o 
  -3   8  10      663.60      719.87     17.35 o 
  -2   8  10     2722.69     2756.41     36.06 o 
  -1   8  10       14.77       13.48      7.97 o 
   0   8  10        9.02       21.93      8.14 o 
   1   8  10      150.38      169.87     10.45 o 
   2   8  10      604.06      531.04     22.70 o 
   3   8  10       47.47       64.19      9.31 o 
   4   8  10     1775.78     1767.43     29.01 o 
   5   8  10       24.59       26.40     11.48 o 
   6   8  10       86.62       89.64     16.41 o 
   7   8  10      339.58      287.29     20.94 o 
   8   8  10     1170.92     1122.25     38.50 o 
   9   8  10      258.55      266.66     24.69 o 
  10   8  10      714.77      742.47     36.77 o 
  11   8  10       29.28       17.33     27.55 o 
 -13   9  10       21.14       32.80     61.17 o 
 -12   9  10       62.24       41.77     26.04 o 
 -11   9  10      564.45      622.83     34.99 o 
 -10   9  10      383.90      387.46     42.75 o 
  -9   9  10       18.08        1.12     46.30 o 
  -8   9  10      218.22      227.33     33.60 o 
  -7   9  10     2998.74     3075.18    159.00 o 
  -6   9  10     2786.59     3029.91     62.13 o 
  -5   9  10     2276.98     2266.97     33.33 o 
  -4   9  10     1842.24     1759.95     29.15 o 
  -3   9  10      418.59      392.49     14.94 o 
  -2   9  10      918.52     1029.99     21.09 o 
  -1   9  10     5847.03     5816.48     63.02 o 
   0   9  10     4849.80     4796.86     54.73 o 
   1   9  10     3199.12     3180.24     38.37 o 
   2   9  10      611.99      532.70     17.53 o 
   3   9  10    11307.65    11384.02    147.41 o 
   4   9  10     4722.90     4864.73     61.71 o 
   5   9  10      781.13      814.68     31.00 o 
   6   9  10     1933.82     1936.55     38.60 o 
   7   9  10      430.01      410.62     23.61 o 
   8   9  10     1383.30     1380.21     37.42 o 
   9   9  10     1515.71     1597.71     45.42 o 
  10   9  10     1230.35     1215.14     64.86 o 
  11   9  10      371.27      332.66     94.67 o 
 -12  10  10       82.27      142.26     43.35 o 
 -11  10  10      357.52      341.90     31.79 o 
 -10  10  10     3368.72     3326.18     92.24 o 
  -9  10  10     4494.88     4499.64    105.69 o 
  -8  10  10      720.48      683.33     45.18 o 
  -7  10  10      197.21      197.04     45.59 o 
  -6  10  10      298.16      304.64     26.62 o 
  -5  10  10     1392.53     1377.68     30.59 o 
  -4  10  10     1193.07     1113.43     26.92 o 
  -3  10  10       45.89       49.58     12.61 o 
  -2  10  10     3014.19     3001.15     37.75 o 
  -1  10  10        6.34       10.76     11.03 o 
   0  10  10     3443.54     3350.52     44.08 o 
   1  10  10     3376.23     3525.59     44.71 o 
   2  10  10       49.62       52.81     12.67 o 
   3  10  10     1364.23     1303.76     39.08 o 
   4  10  10       82.08       56.12     25.59 o 
   5  10  10      176.96      172.04     21.91 o 
   6  10  10      151.53      161.03     22.58 o 
   7  10  10        2.94        0.83     20.97 o 
   8  10  10      111.29      119.60     25.80 o 
   9  10  10        1.68       22.26     30.20 o 
  10  10  10      218.45      170.33     44.58 o 
 -12  11  10      167.76      126.93     43.61 o 
 -11  11  10      689.50      641.17     54.89 o 
 -10  11  10     1320.17     1379.03     66.17 o 
  -9  11  10      458.24      433.14     46.60 o 
  -8  11  10     1964.49     1851.80     67.00 o 
  -7  11  10       76.26       60.43     30.39 o 
  -6  11  10     3112.43     3034.99     61.91 o 
  -5  11  10      329.75      293.97     29.59 o 
  -4  11  10      566.69      623.79     28.75 o 
  -3  11  10       74.28      113.82     15.08 o 
  -2  11  10       24.28       24.15     13.26 o 
  -1  11  10     6172.55     6006.34     81.75 o 
   0  11  10     1195.61     1253.69     50.19 o 
   1  11  10     1182.98     1181.34     27.92 o 
   2  11  10     2055.45     2155.86     37.80 o 
   3  11  10     1972.19     2001.54     63.65 o 
   4  11  10     2568.28     2802.33    105.71 o 
   5  11  10      665.98      664.60     37.39 o 
   6  11  10     1095.75     1209.96     48.61 o 
   7  11  10       53.72       29.14     27.55 o 
   8  11  10       14.85       17.10     29.35 o 
   9  11  10     1113.11     1009.31     62.76 o 
  10  11  10      596.39      675.37     47.23 o 
 -12  12  10      396.15      433.40     74.88 o 
 -11  12  10      168.77      147.66     45.16 o 
 -10  12  10      366.64      404.69     50.06 o 
  -9  12  10     4219.71     4302.68    107.78 o 
  -8  12  10       27.08        4.97     24.40 o 
  -7  12  10      437.50      493.20     38.01 o 
  -6  12  10     1106.97     1158.50     42.55 o 
  -5  12  10     1384.16     1418.35     53.46 o 
  -4  12  10      638.91      636.23     31.67 o 
  -3  12  10       40.62       22.71     18.79 o 
  -2  12  10     1150.71     1160.21     29.62 o 
  -1  12  10       18.69       23.17     18.32 o 
   0  12  10     4312.61     4413.73     67.58 o 
   1  12  10     4356.60     4271.85     76.57 o 
   2  12  10     1559.65     1582.84     46.19 o 
   3  12  10     1282.64     1357.36     56.80 o 
   4  12  10       62.35       48.52     57.27 o 
   5  12  10      169.22      164.95     27.97 o 
   6  12  10      165.49      137.27     29.83 o 
   7  12  10       62.27       72.07     29.71 o 
   8  12  10      230.74      173.99     35.50 o 
   9  12  10       82.71       34.37     33.44 o 
 -11  13  10     1116.19     1260.71     70.66 o 
 -10  13  10      306.87      279.89     64.81 o 
  -9  13  10      635.49      570.24     38.93 o 
  -8  13  10     2756.90     2766.60     65.59 o 
  -7  13  10       20.72       13.83     42.85 o 
  -6  13  10      331.34      392.26     38.24 o 
  -5  13  10       57.33       57.17     29.70 o 
  -4  13  10      425.59      502.63     30.87 o 
  -3  13  10     2330.19     2355.80     56.27 o 
  -2  13  10      772.55      726.35     35.72 o 
  -1  13  10      214.61      258.35     25.85 o 
   0  13  10     1136.78     1072.76     41.36 o 
   1  13  10     3070.84     3119.82     64.56 o 
   2  13  10     2699.96     2644.10     75.33 o 
   3  13  10      235.92      229.43     62.58 o 
   4  13  10      136.29      112.29     33.68 o 
   5  13  10       67.79       86.55     28.03 o 
   6  13  10      353.42      342.43     40.04 o 
   7  13  10     2044.56     2101.14     63.60 o 
   8  13  10       46.03       35.28     33.06 o 
   9  13  10     1083.91      946.49     52.06 o 
 -10  14  10       10.66      -30.58     30.58 o 
  -9  14  10     1967.00     2040.91     62.71 o 
  -8  14  10     3667.91     3681.00    128.63 o 
  -7  14  10     2622.58     2703.42     82.44 o 
  -6  14  10      124.62      112.35     33.31 o 
  -5  14  10     1591.16     1618.35     62.40 o 
  -4  14  10       13.84       40.28     28.96 o 
  -3  14  10       88.07       76.25     23.57 o 
  -2  14  10     4418.34     4422.59     81.98 o 
  -1  14  10     2738.05     2732.16     62.94 o 
   0  14  10      656.18      723.81     45.71 o 
   1  14  10     2498.63     2514.55    101.72 o 
   2  14  10     2894.33     2752.30    117.31 o 
   3  14  10     1508.51     1507.91     62.67 o 
   4  14  10      683.99      681.89     48.56 o 
   5  14  10     1356.17     1251.86    124.14 o 
   6  14  10     1017.18     1065.86     69.36 o 
   7  14  10      362.97      371.38     39.70 o 
   8  14  10     2020.03     1959.49     65.41 o 
 -10  15  10      319.40      293.58     39.67 o 
  -9  15  10      410.03      358.51     47.88 o 
  -8  15  10     2002.23     1999.23     75.87 o 
  -7  15  10       18.25       -8.18     35.66 o 
  -6  15  10      666.61      721.63     54.28 o 
  -5  15  10      385.39      382.07     42.68 o 
  -4  15  10     2856.50     2777.68     83.42 o 
  -3  15  10     7575.36     7618.99    121.85 o 
  -2  15  10     5263.64     5414.85    170.77 o 
  -1  15  10     1556.71     1584.81     61.39 o 
   0  15  10      667.96      606.04     39.45 o 
   1  15  10     4025.28     4097.79    101.02 o 
   2  15  10     4820.55     4787.51    162.64 o 
   3  15  10       23.49       34.22     50.38 o 
   4  15  10      228.98      143.15     38.88 o 
   5  15  10      640.80      628.13     64.10 o 
   6  15  10     4197.39     4295.19     91.51 o 
   7  15  10     5588.33     5850.93    162.52 o 
   8  15  10      203.36      185.74     70.56 o 
  -9  16  10      363.61      392.74     69.58 o 
  -8  16  10      941.96      943.93     62.63 o 
  -7  16  10     4278.92     4244.88    110.41 o 
  -6  16  10      987.24      989.50     60.33 o 
  -5  16  10      175.65      197.84     60.10 o 
  -4  16  10       48.73       21.75     35.54 o 
  -3  16  10      120.72      121.87     52.58 o 
  -2  16  10     4175.59     4346.43     86.02 o 
  -1  16  10     4165.81     4176.30     83.83 o 
   0  16  10     2069.27     2069.45     91.91 o 
   1  16  10      850.07      837.22     85.73 o 
   2  16  10     1779.70     1846.85    104.58 o 
   3  16  10     2197.47     2044.47    110.45 o 
   4  16  10       23.18       37.30     53.02 o 
   5  16  10     1216.01     1303.25     54.45 o 
   6  16  10      800.84      744.53     57.94 o 
   7  16  10      236.37      158.09     37.95 o 
  -8  17  10     4951.36     5100.94    128.74 o 
  -7  17  10      361.32      407.06     83.51 o 
  -6  17  10     1301.96     1469.50    105.50 o 
  -5  17  10        7.73       -9.76     37.11 o 
  -4  17  10     1798.88     1861.48     75.78 o 
  -3  17  10     3495.69     2989.43    489.33 o 
  -2  17  10     1207.42     1257.26     50.63 o 
  -1  17  10     2223.25     2209.74     62.86 o 
   0  17  10      493.76      464.35     47.38 o 
   1  17  10     5522.38     5651.24    195.98 o 
   2  17  10     3645.25     3528.03    144.41 o 
   3  17  10      313.33      382.83     70.18 o 
   4  17  10      300.80      312.10     67.50 o 
   5  17  10      344.97      310.98     49.49 o 
   6  17  10     1470.11     1626.58    108.92 o 
  -7  18  10     3924.70     3894.66    159.38 o 
  -6  18  10     1214.76     1219.87     70.81 o 
  -5  18  10      151.36      168.64     46.53 o 
  -4  18  10      448.59      233.43    191.20 o 
  -3  18  10      670.67      683.79    106.71 o 
  -2  18  10     2264.92     2453.15    184.85 o 
  -1  18  10      355.88      376.32     46.21 o 
   0  18  10     2060.76     2116.85     78.08 o 
   1  18  10      587.63      510.14     74.29 o 
   2  18  10     1401.02     1433.91    101.27 o 
   3  18  10     1766.43     1710.44    109.42 o 
   4  18  10      263.81      347.12     67.83 o 
  -5  19  10      580.33      713.87     85.76 o 
  -4  19  10      154.54      102.91     45.72 o 
  -3  19  10     2042.64     2056.20    121.94 o 
  -2  19  10      211.71      208.07     46.54 o 
  -1  19  10     1154.20     1214.02     65.93 o 
   0  19  10      341.73      377.44     49.15 o 
   1  19  10     2754.36     2764.90    131.43 o 
   2  19  10     3493.77     3641.98    155.89 o 
   3  19  10      223.26      212.45     71.01 o 
 -14   1  11      320.52      318.89     60.30 o 
 -13   1  11      434.45      453.86     45.14 o 
 -12   1  11       12.44       30.13     16.97 o 
 -11   1  11        5.21       26.42     14.77 o 
 -10   1  11       31.33       34.80     13.33 o 
  -9   1  11      264.84      278.39     22.88 o 
  -8   1  11     1392.02     1351.43     20.07 o 
  -7   1  11     5277.89     5225.54     45.45 o 
  -6   1  11     1694.15     1752.10     19.83 o 
  -5   1  11      244.65      201.54      6.32 o 
  -4   1  11      859.93      870.55      9.74 o 
  -3   1  11     3956.81     3846.48     24.14 o 
  -2   1  11       48.03       48.99      3.52 o 
  -1   1  11     2553.74     2815.53     45.02 o 
   0   1  11       25.82       51.15      8.13 o 
   1   1  11      373.66      371.63      8.56 o 
   2   1  11     5668.62     5699.47     38.11 o 
   3   1  11     2860.65     2821.74     22.39 o 
   4   1  11      276.92      258.07      8.72 o 
   5   1  11      816.36      830.62     14.53 o 
   6   1  11      735.44      678.33     23.56 o 
   7   1  11       19.35       28.13     16.23 o 
   8   1  11       37.28       53.82     28.12 o 
   9   1  11      164.66      163.68     23.41 o 
  10   1  11       13.87       20.53     23.01 o 
  11   1  11      127.91       88.53     25.80 o 
  12   1  11      491.22      547.03     36.16 o 
 -14   2  11        3.28       15.06     71.33 o 
 -13   2  11      786.37      797.79     56.51 o 
 -12   2  11      491.24      509.91     25.76 o 
 -11   2  11       23.81       18.49     15.08 o 
 -10   2  11      275.53      295.92     21.13 o 
  -9   2  11       25.07       46.11     14.32 o 
  -8   2  11     1596.70     1580.45     22.19 o 
  -7   2  11      455.23      443.61     10.94 o 
  -6   2  11     3393.52     3490.25     27.89 o 
  -5   2  11       16.51       15.85      4.13 o 
  -4   2  11       23.83       58.25      4.76 o 
  -3   2  11       38.90       28.08      3.48 o 
  -2   2  11       72.23       79.07      5.44 o 
  -1   2  11       30.39       37.25      5.39 o 
   0   2  11     3114.42     3040.77     29.21 o 
   1   2  11     4012.80     3765.08     29.13 o 
   2   2  11     7368.45     7712.77     54.14 o 
   3   2  11        7.28       15.93      5.64 o 
   4   2  11      649.31      652.56     12.67 o 
   5   2  11      294.40      315.47     11.32 o 
   6   2  11     1972.82     2016.77     29.72 o 
   7   2  11       64.30       44.33     14.86 o 
   8   2  11      212.07      180.07     21.31 o 
   9   2  11      876.03      930.34     46.70 o 
  10   2  11     1340.04     1295.06     41.50 o 
  11   2  11     3467.61     3531.79     65.56 o 
  12   2  11      775.61      735.59     46.03 o 
 -14   3  11       37.76       54.58     21.98 o 
 -13   3  11     4261.33     4411.57     72.55 o 
 -12   3  11     3604.06     3756.63     62.55 o 
 -11   3  11      651.62      623.23     25.55 o 
 -10   3  11       22.03       -1.58     16.24 o 
  -9   3  11      163.93      152.18     13.11 o 
  -8   3  11     5209.89     5363.83     50.20 o 
  -7   3  11    20191.67    19933.23    125.93 o 
  -6   3  11     4321.31     4239.38     33.93 o 
  -5   3  11       34.51       41.90      5.49 o 
  -4   3  11    14587.24    15478.17    100.85 o 
  -3   3  11    15877.62    15627.76    105.75 o 
  -2   3  11     9370.78     9256.35     69.67 o 
  -1   3  11      263.95      272.43      9.30 o 
   0   3  11      171.81      147.20      8.02 o 
   1   3  11     6018.86     5877.82     40.47 o 
   2   3  11    11558.37    11470.42     77.18 o 
   3   3  11    14435.31    14727.18     93.41 o 
   4   3  11     1606.74     1566.54     18.58 o 
   5   3  11      510.71      564.62     14.87 o 
   6   3  11     6288.07     6218.58     59.38 o 
   7   3  11     2366.85     2393.96     40.65 o 
   8   3  11      290.88      248.24     23.08 o 
   9   3  11      121.58      125.88     23.17 o 
  10   3  11       26.68       16.32     22.83 o 
  11   3  11       52.37       54.00     25.52 o 
  12   3  11     1682.09     1655.03     76.71 o 
 -14   4  11      526.92      517.04     76.78 o 
 -13   4  11       29.12        4.13     30.68 o 
 -12   4  11     3148.70     3165.16     57.25 o 
 -11   4  11     2493.24     2479.23     79.03 o 
 -10   4  11      189.39      204.58     16.35 o 
  -9   4  11     1003.67     1006.43     29.89 o 
  -8   4  11      706.59      696.88     26.06 o 
  -7   4  11     1952.71     2011.95     23.08 o 
  -6   4  11    12470.27    12308.08     82.01 o 
  -5   4  11      443.26      463.12     10.16 o 
  -4   4  11     5720.33     5602.73     48.31 o 
  -3   4  11     1540.30     1616.58     18.57 o 
  -2   4  11     2338.06     2660.82     24.02 o 
  -1   4  11     8096.13     8707.51     68.31 o 
   0   4  11     3132.52     3103.18     34.82 o 
   1   4  11     7599.46     7818.45     48.10 o 
   2   4  11     4676.45     4618.87     33.02 o 
   3   4  11      127.92      191.88      7.86 o 
   4   4  11     2778.46     2908.10     26.97 o 
   5   4  11     9546.92     9459.34     72.83 o 
   6   4  11     9958.87     9878.79     86.32 o 
   7   4  11     1672.92     1638.38     37.68 o 
   8   4  11      211.46      232.13     19.70 o 
   9   4  11      379.49      410.85     24.39 o 
  10   4  11     1603.39     1593.31     51.05 o 
  11   4  11     2706.13     2863.34     52.97 o 
  12   4  11      288.92      329.95     39.74 o 
 -14   5  11       37.13       21.36     60.65 o 
 -13   5  11     6725.61     7092.88    304.17 o 
 -12   5  11     2170.40     2348.13     57.11 o 
 -11   5  11     1092.66     1084.38     30.77 o 
 -10   5  11      937.53      922.58     27.27 o 
  -9   5  11     1018.01     1029.42     36.32 o 
  -8   5  11     6425.54     6566.28     95.46 o 
  -7   5  11    10718.45    10620.80     85.76 o 
  -6   5  11       35.55       40.14      7.02 o 
  -5   5  11     4368.56     4336.24     41.34 o 
  -4   5  11    11216.78    11316.54     87.18 o 
  -3   5  11    17285.38    16557.46    133.23 o 
  -2   5  11    24948.49    24761.72    181.28 o 
  -1   5  11      864.25      792.86     12.81 o 
   0   5  11     2104.32     2187.43     22.52 o 
   1   5  11      785.97      715.42     11.60 o 
   2   5  11     6622.54     6510.98     44.09 o 
   3   5  11     9296.56     9135.31     62.25 o 
   4   5  11       13.91       32.82      7.01 o 
   5   5  11     5340.22     5201.44     49.39 o 
   6   5  11     9180.09     9309.96     82.89 o 
   7   5  11     7525.39     7424.84     76.23 o 
   8   5  11     1771.12     1781.62     38.08 o 
   9   5  11      120.40      105.82     20.20 o 
  10   5  11       21.75       -4.51     20.51 o 
  11   5  11      139.66       69.79     23.77 o 
 -14   6  11     2818.71     3019.04    136.36 o 
 -13   6  11      290.86      203.39     29.19 o 
 -12   6  11     2537.48     2673.48     63.18 o 
 -11   6  11     1457.72     1467.44     43.11 o 
 -10   6  11      806.84      762.46     34.88 o 
  -9   6  11      236.42      222.62     44.70 o 
  -8   6  11      251.38      236.18     29.33 o 
  -7   6  11     5699.66     5742.22     90.98 o 
  -6   6  11    12101.03    11843.81    125.13 o 
  -5   6  11     5445.48     5238.64     51.70 o 
  -4   6  11    30726.46    31496.07    214.66 o 
  -3   6  11       44.21       54.24      8.20 o 
  -2   6  11     9393.20     9503.47     76.29 o 
  -1   6  11      968.62      907.62     15.45 o 
   0   6  11     2239.13     2242.15     24.08 o 
   1   6  11     4143.12     4070.54     33.02 o 
   2   6  11     1388.77     1333.40     16.29 o 
   3   6  11     2304.82     2304.67     23.86 o 
   4   6  11       67.54       70.69      8.56 o 
   5   6  11    11290.44    11276.41     89.66 o 
   6   6  11     9549.55     9487.79     90.77 o 
   7   6  11      749.94      744.89     25.06 o 
   8   6  11      192.97      117.89     19.81 o 
   9   6  11      189.49      168.86     29.89 o 
  10   6  11      206.34      161.72     26.77 o 
  11   6  11     3499.21     3569.19     81.45 o 
 -13   7  11     3147.68     3156.97     85.00 o 
 -12   7  11      529.66      554.58     44.59 o 
 -11   7  11        6.98      -20.08     20.08 o 
 -10   7  11      128.77      105.61     31.79 o 
  -9   7  11       73.23      112.59     30.00 o 
  -8   7  11     7074.61     6907.36    130.26 o 
  -7   7  11    10818.50    10958.69    151.55 o 
  -6   7  11     1984.32     2030.75     32.18 o 
  -5   7  11     5899.38     6172.06     64.23 o 
  -4   7  11       59.78       62.68      8.63 o 
  -3   7  11    23856.88    24098.23    168.52 o 
  -2   7  11     2652.71     2591.44     28.98 o 
  -1   7  11       51.94      113.47      9.11 o 
   0   7  11      733.55      718.38     16.76 o 
   1   7  11       53.28       80.29      7.99 o 
   2   7  11    19398.69    20104.78    162.73 o 
   3   7  11     6311.17     6259.25     49.22 o 
   4   7  11     5002.05     5014.09     48.11 o 
   5   7  11     5858.88     5947.50     63.96 o 
   6   7  11     2234.83     2225.22     39.93 o 
   7   7  11     8131.15     8015.17     91.54 o 
   8   7  11      357.18      344.05     23.55 o 
   9   7  11      257.46      183.33     36.76 o 
  10   7  11      745.67      729.79     42.87 o 
  11   7  11      160.45       85.02     32.15 o 
 -13   8  11       56.11        7.43     60.14 o 
 -12   8  11     2909.28     2932.09     62.36 o 
 -11   8  11     1031.91      978.86     38.57 o 
 -10   8  11       29.85       38.89     35.09 o 
  -9   8  11     1819.46     1872.37     64.48 o 
  -8   8  11     3057.42     3012.07    113.18 o 
  -7   8  11     1349.08     1358.92     55.24 o 
  -6   8  11     5095.20     5177.69     72.53 o 
  -5   8  11       23.01       27.98     10.17 o 
  -4   8  11     2713.19     2874.99     34.69 o 
  -3   8  11     1252.11     1218.91     21.70 o 
  -2   8  11    15118.69    15099.78    137.02 o 
  -1   8  11      946.30      886.45     26.52 o 
   0   8  11      831.76      873.19     20.34 o 
   1   8  11     7533.86     7430.91     74.96 o 
   2   8  11     4049.45     4157.77     44.63 o 
   3   8  11     7472.08     7670.19     66.87 o 
   4   8  11     6353.42     6463.38     74.76 o 
   5   8  11      731.75      772.41     25.89 o 
   6   8  11     9093.47     9078.22     99.30 o 
   7   8  11      912.23      811.20     29.85 o 
   8   8  11     3888.63     3864.51     59.10 o 
   9   8  11       58.99       52.27     21.51 o 
  10   8  11     1214.56     1159.73     43.24 o 
  11   8  11     1791.49     1638.67     93.85 o 
 -13   9  11      507.86      469.74     78.14 o 
 -12   9  11      865.26      763.49     50.74 o 
 -11   9  11     2163.23     2202.79     54.66 o 
 -10   9  11     2858.99     2898.98     84.79 o 
  -9   9  11     2918.41     2992.03     82.75 o 
  -8   9  11     1082.39     1195.63     54.03 o 
  -7   9  11     5149.77     5309.93    109.70 o 
  -6   9  11     2427.26     2191.66     64.47 o 
  -5   9  11     3489.74     3701.05     50.30 o 
  -4   9  11      956.76     1008.17     21.11 o 
  -3   9  11     6321.69     6552.99     63.62 o 
  -2   9  11      765.05      681.08     25.72 o 
  -1   9  11     5379.63     5422.40     59.99 o 
   0   9  11     6873.77     7003.86     73.22 o 
   1   9  11      880.79      879.77     20.19 o 
   2   9  11     7362.13     7728.42     83.33 o 
   3   9  11     3721.73     3716.89    165.71 o 
   4   9  11     3372.18     3413.60     83.05 o 
   5   9  11     5843.07     5982.37     83.24 o 
   6   9  11      237.27      265.16     24.57 o 
   7   9  11     2508.82     2409.70     51.97 o 
   8   9  11      712.83      734.17     47.86 o 
   9   9  11     1824.96     1762.99     57.96 o 
  10   9  11     1808.98     1729.93     75.65 o 
 -12  10  11      546.70      530.28     53.46 o 
 -11  10  11      829.15      891.37     59.39 o 
 -10  10  11      162.68      171.72     39.12 o 
  -9  10  11     2771.19     2698.76     81.27 o 
  -8  10  11     4006.29     3938.06    107.48 o 
  -7  10  11      243.39      276.29     35.03 o 
  -6  10  11     5550.85     5461.26    111.00 o 
  -5  10  11       52.23       71.66     18.75 o 
  -4  10  11     2161.22     2271.23     49.51 o 
  -3  10  11      453.22      443.57     19.52 o 
  -2  10  11     7745.86     7930.28     89.11 o 
  -1  10  11     3990.48     4113.68     50.62 o 
   0  10  11       93.41      118.29     14.60 o 
   1  10  11     2680.09     2881.20     48.73 o 
   2  10  11      717.32      690.11     23.24 o 
   3  10  11     2917.08     2684.94    158.29 o 
   4  10  11     6280.32     6380.30    187.71 o 
   5  10  11      315.66      323.24     29.96 o 
   6  10  11      234.79      212.03     28.83 o 
   7  10  11      982.29      941.91     45.47 o 
   8  10  11     3867.05     3888.00     83.14 o 
   9  10  11     1145.22     1124.15     55.72 o 
  10  10  11      132.38      128.88     44.51 o 
 -12  11  11       58.91       86.64     59.72 o 
 -11  11  11     1508.32     1504.32     71.07 o 
 -10  11  11     4894.59     4931.72    117.63 o 
  -9  11  11     3095.32     3144.67    124.58 o 
  -8  11  11      102.01       70.17     33.71 o 
  -7  11  11      320.95      296.90     35.52 o 
  -6  11  11     4521.85     4546.47     79.04 o 
  -5  11  11    15624.20    15278.80    200.87 o 
  -4  11  11     2244.63     2146.72     43.55 o 
  -3  11  11      494.85      504.11     21.58 o 
  -2  11  11      134.61       86.44     16.37 o 
  -1  11  11     5348.86     5453.59     76.51 o 
   0  11  11     7809.25     7726.18    114.33 o 
   1  11  11     3352.38     3393.59     65.37 o 
   2  11  11      311.41      275.77     20.36 o 
   3  11  11       32.38       34.72     26.24 o 
   4  11  11     4359.23     4111.44    189.09 o 
   5  11  11     5916.45     5920.70    104.14 o 
   6  11  11       17.57       50.97     27.12 o 
   7  11  11      441.60      422.72     36.71 o 
   8  11  11      379.74      420.58     39.09 o 
   9  11  11      497.46      449.66     41.46 o 
  10  11  11     1610.54     1654.20    134.75 o 
 -12  12  11        2.24       -6.44     61.73 o 
 -11  12  11     1120.90     1168.77     68.79 o 
 -10  12  11       95.63       77.47     41.85 o 
  -9  12  11     1905.94     1837.45    104.71 o 
  -8  12  11       85.71       72.73     75.75 o 
  -7  12  11       43.57       47.03     22.46 o 
  -6  12  11     3657.83     3706.63     87.15 o 
  -5  12  11      162.51      129.43     28.69 o 
  -4  12  11     7883.99     7709.63    116.27 o 
  -3  12  11        0.62        9.83     19.06 o 
  -2  12  11     2901.51     2770.11     76.46 o 
  -1  12  11     4349.40     4323.66     78.20 o 
   0  12  11        5.33       18.37     20.60 o 
   1  12  11      766.46      731.57     35.45 o 
   2  12  11      179.00      251.92     52.23 o 
   3  12  11     5266.39     5214.08    111.95 o 
   4  12  11     5278.59     5473.92    161.81 o 
   5  12  11      167.62      203.78     30.33 o 
   6  12  11      969.93      849.26     45.74 o 
   7  12  11       63.38       94.19     40.28 o 
   8  12  11     4977.60     5122.87    177.59 o 
   9  12  11     2439.46     2510.47    151.30 o 
 -11  13  11      246.09      205.29     47.51 o 
 -10  13  11     5508.42     6020.29    206.35 o 
  -9  13  11      555.99      457.89     49.97 o 
  -8  13  11       19.45       15.86     27.27 o 
  -7  13  11      837.72      782.50     59.48 o 
  -6  13  11     6023.81     6159.69    127.12 o 
  -5  13  11     8285.33     8204.94    154.48 o 
  -4  13  11     1776.55     1858.56     51.22 o 
  -3  13  11       21.11       97.80     82.35 o 
  -2  13  11       23.69       38.17     22.43 o 
  -1  13  11     2138.84     2135.17     54.86 o 
   0  13  11     8159.24     8036.75    122.91 o 
   1  13  11      980.18      993.00     67.65 o 
   2  13  11      137.52      180.84     49.67 o 
   3  13  11     1131.37     1166.16     55.25 o 
   4  13  11     3874.48     4234.33    106.19 o 
   5  13  11     4592.22     4682.07     95.39 o 
   6  13  11      397.95      373.13     38.64 o 
   7  13  11      594.46      618.01     43.36 o 
   8  13  11      137.95      134.36     36.14 o 
   9  13  11      264.11      196.96     42.77 o 
 -10  14  11      551.77      541.39     42.14 o 
  -9  14  11     1803.66     1839.26     61.30 o 
  -8  14  11      116.63       40.94     57.36 o 
  -7  14  11      165.07      110.41     35.17 o 
  -6  14  11     1462.57     1448.09     84.34 o 
  -5  14  11      399.22      465.34     42.27 o 
  -4  14  11      759.33      714.57     47.82 o 
  -3  14  11      756.68      684.89     37.33 o 
  -2  14  11      171.94      190.23     27.45 o 
  -1  14  11     1716.75     1703.97     92.26 o 
   0  14  11      102.92      128.65     25.81 o 
   1  14  11       12.92       13.20     31.35 o 
   2  14  11      453.25      514.51     66.02 o 
   3  14  11      856.59      772.55     75.65 o 
   4  14  11     1133.59     1205.68    100.05 o 
   5  14  11       14.32      -12.23     17.86 o 
   6  14  11      295.06      342.15     38.50 o 
   7  14  11       40.61       58.55     34.26 o 
   8  14  11      802.21      704.11     48.41 o 
 -10  15  11      389.93      356.63     48.43 o 
  -9  15  11       13.98       -5.30     39.25 o 
  -8  15  11      328.46      408.82     48.03 o 
  -7  15  11       76.30       39.01     46.83 o 
  -6  15  11       87.85       55.24     36.82 o 
  -5  15  11      747.51      783.63     52.95 o 
  -4  15  11     1251.52     1179.02    118.09 o 
  -3  15  11        4.92       17.16     38.69 o 
  -2  15  11        6.68       -8.47     26.36 o 
  -1  15  11      449.49      438.16     34.08 o 
   0  15  11     2547.87     2646.63     64.28 o 
   1  15  11      299.90      265.76     40.35 o 
   2  15  11       40.69        8.79     51.16 o 
   3  15  11       43.73       93.96     54.10 o 
   4  15  11      326.46      285.71     63.57 o 
   5  15  11      853.81      811.36     46.38 o 
   6  15  11       64.16       29.53     33.44 o 
   7  15  11       36.79       32.50     35.85 o 
  -9  16  11      901.94      873.31     83.12 o 
  -8  16  11      226.67      296.16     53.62 o 
  -7  16  11       72.30       71.33     52.75 o 
  -6  16  11        4.33       -3.74     76.61 o 
  -5  16  11        0.22      -35.47     35.47 o 
  -4  16  11      227.71      163.65     39.91 o 
  -3  16  11       40.44       10.38     39.47 o 
  -2  16  11       72.27       95.72     28.90 o 
  -1  16  11      191.39      222.93     31.74 o 
   0  16  11      444.66      462.74     46.18 o 
   1  16  11      518.95      507.85     47.76 o 
   2  16  11      219.32      187.82     61.50 o 
   3  16  11      303.05      340.74     67.33 o 
   4  16  11       21.73       -5.99     53.09 o 
   5  16  11      104.00      118.49     43.14 o 
   6  16  11      267.42      306.48     68.71 o 
  -8  17  11      528.47      481.65     78.19 o 
  -7  17  11       21.66       16.07     41.13 o 
  -6  17  11     1003.81     1030.13     65.56 o 
  -5  17  11      361.04      386.69     49.39 o 
  -4  17  11       43.18       58.59     39.36 o 
  -3  17  11       24.48      -23.90     23.90 o 
  -2  17  11       32.63       66.29     31.39 o 
  -1  17  11      379.71      411.94     36.42 o 
   0  17  11      187.03      205.76     41.62 o 
   1  17  11       12.49       56.85     50.64 o 
   2  17  11     1382.10     1672.17    106.09 o 
   3  17  11      161.08      134.36     62.10 o 
   4  17  11      594.45      562.28     79.40 o 
   5  17  11      214.83      148.36     46.03 o 
  -6  18  11     1026.53     1033.61    102.44 o 
  -5  18  11       26.97       19.74     42.16 o 
  -4  18  11      441.87      502.64     52.95 o 
  -3  18  11       19.26      -32.52     39.54 o 
  -2  18  11      317.59      302.47     46.01 o 
  -1  18  11      102.29       99.84     50.52 o 
   0  18  11        6.46      -37.42     37.42 o 
   1  18  11      152.64      205.88     66.28 o 
   2  18  11      343.42      373.44     74.31 o 
   3  18  11        7.96        4.61     60.58 o 
   4  18  11      599.42      536.37     56.13 o 
  -4  19  11      211.86      247.25     50.10 o 
  -3  19  11       33.27       11.04     44.23 o 
  -2  19  11      809.67      621.81     66.51 o 
  -1  19  11      387.03      485.14     70.80 o 
   0  19  11     1412.90     1732.98    116.41 o 
   1  19  11      352.47      276.31     72.15 o 
   2  19  11       40.14       47.79     63.23 o 
 -14   0  12      232.30      332.35     64.54 o 
 -13   0  12     1348.76     1347.64     92.12 o 
 -12   0  12       30.71      -30.24     44.86 o 
 -11   0  12    11837.92    12925.65    294.99 o 
 -10   0  12     8882.79     8859.28    212.10 o 
  -9   0  12     6951.12     7167.77    107.55 o 
  -8   0  12      761.05      804.84     28.61 o 
  -7   0  12     4885.02     4759.31     57.48 o 
  -6   0  12     2120.28     2202.19     32.82 o 
  -5   0  12    16359.76    16362.45    136.52 o 
  -4   0  12       41.93       40.37      6.26 o 
  -3   0  12     2998.54     3427.81     33.58 o 
  -2   0  12     9118.67     9071.76    120.02 o 
  -1   0  12    49487.98    49016.32    545.50 o 
   0   0  12    16051.83    15756.05    187.64 o 
   1   0  12     7091.67     7886.67     75.91 o 
   2   0  12      217.81      211.52      8.77 o 
   3   0  12    16019.65    16471.58    130.13 o 
   4   0  12    13112.02    13105.54    129.04 o 
   5   0  12     8091.33     8266.19     79.95 o 
   6   0  12      780.54      693.73     26.19 o 
   7   0  12      123.98       76.89     25.38 o 
   8   0  12     4065.22     4403.57     94.19 o 
   9   0  12    20119.78    19718.25    316.50 o 
  10   0  12     1227.18     1282.23     59.56 o 
  11   0  12     2887.95     2955.77     85.77 o 
  12   0  12       61.76      110.87     65.31 o 
 -14   1  12     4105.19     4248.77    230.97 o 
 -13   1  12       39.18      -25.28     35.03 o 
 -12   1  12      143.63      105.95     33.94 o 
 -11   1  12       25.66       51.74     28.37 o 
 -10   1  12    16198.01    16734.89    297.25 o 
  -9   1  12    13136.23    13340.64    148.45 o 
  -8   1  12      433.83      441.33     16.05 o 
  -7   1  12      299.94      309.68     13.57 o 
  -6   1  12      249.50      245.38      9.32 o 
  -5   1  12    15709.29    15697.33     94.67 o 
  -4   1  12    12465.98    12053.71     69.65 o 
  -3   1  12      463.21      467.39      7.27 o 
  -2   1  12    13339.55    13523.43    107.25 o 
  -1   1  12     2914.71     3021.87     31.09 o 
   0   1  12    36576.41    36614.05    269.13 o 
   1   1  12    12197.97    12280.19     89.81 o 
   2   1  12     1176.21     1177.62     13.04 o 
   3   1  12     4225.09     4297.78     29.57 o 
   4   1  12      173.51      181.44      7.85 o 
   5   1  12     2148.18     2314.70     23.61 o 
   6   1  12     2466.62     2514.74     33.99 o 
   7   1  12     4194.63     4337.66     63.54 o 
   8   1  12     3997.89     4068.33     63.66 o 
   9   1  12      167.50      170.11     24.64 o 
  10   1  12     5207.11     5296.47     80.42 o 
  11   1  12        4.87       24.94     25.43 o 
  12   1  12     1857.36     1934.72    116.19 o 
 -14   2  12        5.31      -21.90     39.09 o 
 -13   2  12     1954.14     2026.23     72.15 o 
 -12   2  12      520.93      519.89     44.39 o 
 -11   2  12     5762.25     6022.15    118.12 o 
 -10   2  12     2613.38     2679.01     76.79 o 
  -9   2  12     2608.28     2711.48     54.33 o 
  -8   2  12      851.01      852.39     25.62 o 
  -7   2  12     3136.04     3101.42     27.89 o 
  -6   2  12    11834.87    11753.61     74.72 o 
  -5   2  12    13067.63    13363.20     81.60 o 
  -4   2  12     2338.08     2555.17     20.42 o 
  -3   2  12     4193.33     4172.92     30.37 o 
  -2   2  12      167.16       91.63      5.95 o 
  -1   2  12    43726.80    43693.30    363.62 o 
   0   2  12     6435.30     6337.45     61.15 o 
   1   2  12      610.48      608.88     14.37 o 
   2   2  12      151.56      179.14      6.86 o 
   3   2  12     7772.98     7454.36     51.88 o 
   4   2  12    10586.07    10726.37     71.98 o 
   5   2  12     8363.40     8405.70     62.67 o 
   6   2  12      628.69      651.96     18.26 o 
   7   2  12       95.59      100.49     18.95 o 
   8   2  12     1306.49     1387.59     38.53 o 
   9   2  12     7808.38     7761.95     99.89 o 
  10   2  12      769.70      735.91     35.54 o 
  11   2  12      617.22      636.69     35.99 o 
  12   2  12      180.44      263.96     50.85 o 
 -14   3  12     4147.72     4442.24    110.64 o 
 -13   3  12      693.22      696.31     29.42 o 
 -12   3  12     1664.35     1682.02     38.73 o 
 -11   3  12      269.18      263.76     44.35 o 
 -10   3  12     5778.93     5732.20    134.71 o 
  -9   3  12     2293.72     2411.61     51.23 o 
  -8   3  12      198.22      169.08     10.44 o 
  -7   3  12      451.51      465.76     12.79 o 
  -6   3  12      328.39      290.95      9.31 o 
  -5   3  12     5312.79     5270.41     38.33 o 
  -4   3  12     9261.72     9381.07     64.06 o 
  -3   3  12      930.82     1054.47     12.09 o 
  -2   3  12     9619.77     9846.34     79.50 o 
  -1   3  12      854.57      862.77     16.92 o 
   0   3  12     5821.26     5556.43     48.88 o 
   1   3  12     1023.15     1038.91     12.32 o 
   2   3  12      195.27      132.15      6.86 o 
   3   3  12     7885.66     8024.63     55.48 o 
   4   3  12      994.27      977.17     20.40 o 
   5   3  12     1947.25     2003.24     25.27 o 
   6   3  12     4399.58     4221.29     50.24 o 
   7   3  12     1118.07     1124.04     27.46 o 
   8   3  12     5272.89     5316.17     67.74 o 
   9   3  12       80.28       38.90     16.73 o 
  10   3  12     1539.99     1562.58     45.17 o 
  11   3  12      151.74       98.09     37.54 o 
 -14   4  12       14.95        3.26     21.37 o 
 -13   4  12     2130.78     2125.21     52.50 o 
 -12   4  12      713.91      706.49     40.11 o 
 -11   4  12      689.45      630.03     25.83 o 
 -10   4  12      901.44      831.60     52.67 o 
  -9   4  12      967.38      980.55     24.46 o 
  -8   4  12     2666.32     2655.65     45.95 o 
  -7   4  12      469.54      448.10     13.89 o 
  -6   4  12     6026.72     6071.78     46.31 o 
  -5   4  12     2772.89     2691.88     24.19 o 
  -4   4  12     1119.71     1116.71     14.59 o 
  -3   4  12    20854.73    20533.55    147.84 o 
  -2   4  12     1826.10     1847.15     27.95 o 
  -1   4  12     7949.89     7763.34     61.78 o 
   0   4  12      224.66      215.80      6.22 o 
   1   4  12     3371.09     3323.02     25.06 o 
   2   4  12     2312.91     2410.94     21.05 o 
   3   4  12     7052.73     7010.28     52.38 o 
   4   4  12     4820.92     4984.39     39.53 o 
   5   4  12      183.48      181.03     11.91 o 
   6   4  12     6322.51     6130.70     65.21 o 
   7   4  12     3641.98     3628.14     47.37 o 
   8   4  12      330.52      345.59     22.74 o 
   9   4  12     2068.94     2109.72     81.50 o 
  10   4  12      118.26      104.11     38.66 o 
  11   4  12      510.34      454.82     50.17 o 
 -14   5  12      198.17      279.93     69.95 o 
 -13   5  12       22.87       10.85     22.78 o 
 -12   5  12     1125.27     1157.97     52.97 o 
 -11   5  12       83.62       60.91     33.10 o 
 -10   5  12       18.76       41.30     15.95 o 
  -9   5  12      367.33      405.60     34.36 o 
  -8   5  12     3046.33     3120.83    156.18 o 
  -7   5  12     5723.89     5480.89     68.20 o 
  -6   5  12      657.67      662.11     14.77 o 
  -5   5  12      625.79      641.06     15.01 o 
  -4   5  12     4297.92     4344.11     42.27 o 
  -3   5  12      308.48      300.24      9.68 o 
  -2   5  12    12451.50    12353.55     89.58 o 
  -1   5  12     2073.23     2297.46     24.42 o 
   0   5  12       99.45       81.08      6.22 o 
   1   5  12       17.26       51.30      6.13 o 
   2   5  12     5131.41     5055.53     36.29 o 
   3   5  12     2364.60     2440.18     23.54 o 
   4   5  12     2089.68     2114.84     24.06 o 
   5   5  12      214.70      260.32     14.61 o 
   6   5  12     1233.27     1233.54     28.16 o 
   7   5  12       72.42       66.69     15.76 o 
   8   5  12     2107.80     2107.73     37.93 o 
   9   5  12      232.12      257.45     26.59 o 
  10   5  12      226.96      233.12     28.19 o 
  11   5  12        7.43      -28.53     28.53 o 
 -14   6  12        9.39       16.66     62.66 o 
 -13   6  12     1049.88     1139.42     60.64 o 
 -12   6  12        4.82      -22.32     22.32 o 
 -11   6  12        2.56       13.32     22.10 o 
 -10   6  12      265.40      222.72     21.18 o 
  -9   6  12     1088.47     1027.49     49.66 o 
  -8   6  12     1073.34     1076.92     53.24 o 
  -7   6  12      257.12      259.16     28.09 o 
  -6   6  12      903.50      910.97     18.88 o 
  -5   6  12     1329.60     1294.17     22.22 o 
  -4   6  12     2501.96     2536.55     28.08 o 
  -3   6  12     5050.79     5088.98     45.46 o 
  -2   6  12      369.75      412.74     12.73 o 
  -1   6  12     1077.43     1083.48     30.71 o 
   0   6  12       51.58       41.81      7.97 o 
   1   6  12    10872.66    10775.66     81.71 o 
   2   6  12     2001.06     2025.92     20.78 o 
   3   6  12     1858.94     1968.86     45.77 o 
   4   6  12      157.85      156.31     11.27 o 
   5   6  12     2830.41     2796.31     38.75 o 
   6   6  12     1628.27     1653.18     31.56 o 
   7   6  12     2086.00     2092.50     40.98 o 
   8   6  12       45.51       45.86     18.80 o 
   9   6  12       82.07       64.67     23.78 o 
  10   6  12      722.73      723.68     36.42 o 
  11   6  12     1459.65     1417.71     57.73 o 
 -13   7  12     1668.39     1813.61     75.41 o 
 -12   7  12     4590.38     4682.93     90.39 o 
 -11   7  12      353.90      351.93     26.39 o 
 -10   7  12      221.97      298.66     37.88 o 
  -9   7  12      214.03      204.36     33.08 o 
  -8   7  12     1562.07     1494.98     70.29 o 
  -7   7  12     1657.18     1669.88     46.83 o 
  -6   7  12     2234.11     2211.21     37.99 o 
  -5   7  12     2912.61     2914.20     38.15 o 
  -4   7  12     6988.72     6807.09     69.57 o 
  -3   7  12     2143.25     2041.98     40.19 o 
  -2   7  12     5778.52     5836.32     56.44 o 
  -1   7  12      172.11      200.62     13.55 o 
   0   7  12      237.43      210.69     11.34 o 
   1   7  12     1137.64     1272.67     21.90 o 
   2   7  12      230.72      236.20     12.42 o 
   3   7  12     1147.98     1278.98     21.10 o 
   4   7  12     3200.54     3176.41     45.45 o 
   5   7  12       28.62       56.50     14.63 o 
   6   7  12      124.20      143.59     17.82 o 
   7   7  12      777.18      757.74     28.38 o 
   8   7  12        3.55      -18.71     18.71 o 
   9   7  12     1385.13     1487.99     53.12 o 
  10   7  12     1420.86     1442.94     55.59 o 
  11   7  12      400.08      362.50     40.68 o 
 -13   8  12      346.95      375.83     73.81 o 
 -12   8  12      319.88      329.58     54.01 o 
 -11   8  12       79.03       62.78     23.35 o 
 -10   8  12      269.05      291.82     39.95 o 
  -9   8  12     1051.67     1103.39     53.56 o 
  -8   8  12      859.34      831.94     45.56 o 
  -7   8  12     3157.17     2917.99     73.74 o 
  -6   8  12       39.29       65.97     16.63 o 
  -5   8  12     1707.78     1544.92     25.83 o 
  -4   8  12     6815.63     6744.24     64.12 o 
  -3   8  12      682.79      673.78     19.09 o 
  -2   8  12      590.73      558.18     17.93 o 
  -1   8  12     2592.48     2507.52     34.54 o 
   0   8  12      880.04      882.49     20.82 o 
   1   8  12     4286.56     4336.87     55.19 o 
   2   8  12     2850.54     2951.03     78.63 o 
   3   8  12    13225.98    12901.03    177.50 o 
   4   8  12     1196.73     1243.54    106.88 o 
   5   8  12      754.16      803.98     37.27 o 
   6   8  12     4043.27     4210.15     80.66 o 
   7   8  12      367.21      358.94     26.63 o 
   8   8  12     1008.33      944.67     38.21 o 
   9   8  12     1242.60     1332.25     45.04 o 
  10   8  12      204.93      234.85     35.83 o 
 -13   9  12      627.94      669.72     84.83 o 
 -12   9  12      956.65      935.25     62.89 o 
 -11   9  12     1315.56     1379.06     44.58 o 
 -10   9  12     1484.63     1554.58     65.29 o 
  -9   9  12      722.33      676.74     54.59 o 
  -8   9  12      467.11      436.18     40.41 o 
  -7   9  12     1957.74     1995.84     64.39 o 
  -6   9  12     4814.35     4699.84    120.01 o 
  -5   9  12      371.22      418.25     27.24 o 
  -4   9  12     3043.21     2878.86     38.81 o 
  -3   9  12      452.37      412.98     16.78 o 
  -2   9  12     2756.35     2647.03     37.24 o 
  -1   9  12     1271.65     1287.96     28.16 o 
   0   9  12       80.18      166.38     14.35 o 
   1   9  12      269.11      256.16     16.39 o 
   2   9  12      270.20      326.49     19.10 o 
   3   9  12      168.26      156.99     27.12 o 
   4   9  12        1.59        0.48     23.93 o 
   5   9  12      110.28       99.38     24.82 o 
   6   9  12       43.42       16.09     24.47 o 
   7   9  12        9.98        6.67     26.17 o 
   8   9  12      310.70      401.76     56.28 o 
   9   9  12       21.14       28.58     30.23 o 
  10   9  12        1.00       -1.05     46.14 o 
 -12  10  12        0.45       -1.75     41.32 o 
 -11  10  12     1580.59     1438.59     68.47 o 
 -10  10  12      268.31      219.39     41.38 o 
  -9  10  12      235.32      215.40     63.26 o 
  -8  10  12        4.57       13.40     31.08 o 
  -7  10  12     2196.24     2090.09     67.55 o 
  -6  10  12       17.47       44.21     69.94 o 
  -5  10  12      633.07      559.46     25.71 o 
  -4  10  12      722.81      765.88     63.19 o 
  -3  10  12       35.30       27.88     23.03 o 
  -2  10  12     5789.17     5690.42     77.84 o 
  -1  10  12     4772.86     5011.27     70.88 o 
   0  10  12     2011.71     2018.04     72.19 o 
   1  10  12      203.49      148.12     20.72 o 
   2  10  12      417.86      479.53     26.91 o 
   3  10  12      856.26      434.84     47.14 o 
   4  10  12     2182.66     2227.32     68.95 o 
   5  10  12      208.05      213.77     28.31 o 
   6  10  12     2426.45     2488.91     63.23 o 
   7  10  12      154.15      185.76     31.30 o 
   8  10  12     1509.46     1465.11     55.87 o 
   9  10  12     2989.06     2991.24     76.38 o 
  10  10  12       83.26       41.20     45.43 o 
 -12  11  12      511.89      434.83     54.63 o 
 -11  11  12       29.18      -17.36     54.44 o 
 -10  11  12     3390.36     3413.70     97.30 o 
  -9  11  12     2609.71     2689.34     82.75 o 
  -8  11  12       51.43        7.92     33.12 o 
  -7  11  12       68.87       14.45     13.88 o 
  -6  11  12      104.10      111.30     25.43 o 
  -5  11  12      132.78      139.75     22.05 o 
  -4  11  12     1466.98     1463.23     45.95 o 
  -3  11  12      157.46      176.28     24.39 o 
  -2  11  12     1165.89     1160.15     50.62 o 
  -1  11  12     1358.97     1227.81     41.00 o 
   0  11  12     9713.07     9612.71    169.86 o 
   1  11  12      584.15      618.55     31.73 o 
   2  11  12     1188.43     1059.33     73.74 o 
   3  11  12        0.06       -9.65     25.86 o 
   4  11  12       83.57       74.15     30.12 o 
   5  11  12      487.56      489.69     35.86 o 
   6  11  12       62.38       43.54     27.57 o 
   7  11  12      240.32      205.29     34.02 o 
   8  11  12     1014.52     1059.87     51.27 o 
   9  11  12      388.55      323.54     46.29 o 
 -11  12  12     2364.00     2200.55    132.56 o 
 -10  12  12      513.80      527.52     52.99 o 
  -9  12  12     1109.00     1157.48     61.25 o 
  -8  12  12     1424.84     1389.62     64.16 o 
  -7  12  12       35.53       49.58     24.23 o 
  -6  12  12      114.35      128.79     29.97 o 
  -5  12  12        4.21      -25.11     25.11 o 
  -4  12  12        1.42       40.06     21.49 o 
  -3  12  12     1505.19     1550.75     45.17 o 
  -2  12  12     1069.79     1014.34     39.18 o 
  -1  12  12     4758.87     4669.06     83.14 o 
   0  12  12      515.48      522.15     31.14 o 
   1  12  12     1720.28     1786.65     48.81 o 
   2  12  12     1658.07     1626.01     89.23 o 
   3  12  12      155.50       81.74     41.58 o 
   4  12  12      490.71      502.61     55.78 o 
   5  12  12       62.74       83.16     28.41 o 
   6  12  12        3.33      -27.78     27.78 o 
   7  12  12      573.28      547.25     41.89 o 
   8  12  12      445.72      384.10     40.61 o 
   9  12  12     2221.83     2313.77     86.90 o 
 -11  13  12      404.00      483.59     54.99 o 
 -10  13  12      731.20      800.28     59.80 o 
  -9  13  12      105.56      135.28     70.72 o 
  -8  13  12     1471.39     1389.22    167.20 o 
  -7  13  12      560.78      547.10     43.06 o 
  -6  13  12      481.74      426.83     39.94 o 
  -5  13  12      382.24      376.72     37.18 o 
  -4  13  12     3854.31     3799.92     74.40 o 
  -3  13  12      539.06      524.38     33.09 o 
  -2  13  12     5422.79     5359.20    103.54 o 
  -1  13  12      397.98      310.03     28.86 o 
   0  13  12     2878.49     2727.24     61.55 o 
   1  13  12      354.56      303.68     30.93 o 
   2  13  12     1196.20     1349.27     87.22 o 
   3  13  12      407.26      365.42     61.41 o 
   4  13  12        2.38       -7.30     42.07 o 
   5  13  12      767.89      735.40     87.14 o 
   6  13  12      877.48      770.45     44.87 o 
   7  13  12       64.13       19.82     33.22 o 
   8  13  12     2351.72     2353.14     71.64 o 
 -10  14  12      576.84      603.21     66.12 o 
  -9  14  12     1860.81     1898.40     61.75 o 
  -8  14  12     1764.80     1532.61    146.93 o 
  -7  14  12        4.04      -13.50     72.43 o 
  -6  14  12      971.17     1069.27     79.84 o 
  -5  14  12       34.33       25.41     34.18 o 
  -4  14  12      763.80      746.81     48.66 o 
  -3  14  12    11092.35    11196.21    162.44 o 
  -2  14  12      380.55      385.74     31.78 o 
  -1  14  12     1075.48     1094.08     63.50 o 
   0  14  12       60.10      113.18     25.57 o 
   1  14  12     5819.39     5945.91    259.03 o 
   2  14  12     1763.09     1611.40     91.84 o 
   3  14  12       47.20       24.37     45.85 o 
   4  14  12      268.33      302.93     64.84 o 
   5  14  12      123.04      190.22     56.88 o 
   6  14  12     2282.02     2309.60     68.05 o 
   7  14  12     3850.65     3891.35     88.53 o 
   8  14  12       23.86        7.59     36.40 o 
  -9  15  12        5.15       -0.26     39.78 o 
  -8  15  12     2085.15     2432.82    237.30 o 
  -7  15  12     2268.75     2310.92     79.71 o 
  -6  15  12     1903.73     1879.37     73.67 o 
  -5  15  12      736.08      709.94     50.90 o 
  -4  15  12     1879.34     2030.46     73.93 o 
  -3  15  12      794.70      689.32     55.10 o 
  -2  15  12     6774.89     6867.20    114.78 o 
  -1  15  12      683.84      639.73     38.62 o 
   0  15  12     1368.02     1379.89     49.89 o 
   1  15  12       41.18       23.11     63.03 o 
   2  15  12     2251.79     2285.07    113.33 o 
   3  15  12      651.29      481.30     66.37 o 
   4  15  12      273.51      278.74     61.09 o 
   5  15  12     3884.05     3978.90    197.56 o 
   6  15  12     1270.60     1298.09     57.38 o 
   7  15  12      889.37      793.20     49.97 o 
  -8  16  12     2250.25     2398.41     87.24 o 
  -7  16  12      146.79      155.53     51.84 o 
  -6  16  12     1431.10     1464.26     71.21 o 
  -5  16  12      252.71      143.82     47.22 o 
  -4  16  12     2153.50     2334.18     80.71 o 
  -3  16  12     8262.95     8293.89    133.18 o 
  -2  16  12      957.37     1098.30     48.00 o 
  -1  16  12      294.61      271.39     33.80 o 
   0  16  12       33.75        5.75     46.70 o 
   1  16  12     7723.46     7969.20    160.11 o 
   2  16  12     2066.03     1947.57    109.50 o 
   3  16  12      511.34      461.47     73.63 o 
   4  16  12     1397.61     1383.94     99.88 o 
   5  16  12      237.04      268.73     61.50 o 
   6  16  12     3773.28     3906.94    153.79 o 
  -7  17  12     2920.97     2913.12     95.86 o 
  -6  17  12     1120.89     1115.93     83.56 o 
  -5  17  12      441.00      444.25     50.58 o 
  -4  17  12       98.12       79.48     60.48 o 
  -3  17  12     1148.37      577.98     63.95 o 
  -2  17  12     5851.37     5881.63    107.37 o 
  -1  17  12      425.68      383.22     36.39 o 
   0  17  12     3522.27     3675.32    100.76 o 
   1  17  12        0.82       -6.98     60.60 o 
   2  17  12     2356.33     2181.24    118.62 o 
   3  17  12      211.97       93.25     61.94 o 
   4  17  12      464.28      443.06     77.86 o 
   5  17  12      715.39      739.18     61.78 o 
  -6  18  12       25.47       54.16     43.72 o 
  -5  18  12       73.83       78.22     55.33 o 
  -4  18  12     1988.80     2035.65     82.31 o 
  -3  18  12     1539.50     1490.68     74.28 o 
  -2  18  12      127.12      134.76     41.93 o 
  -1  18  12     1727.13     1782.07     75.68 o 
   0  18  12       82.99       68.00     42.04 o 
   1  18  12     3532.25     3849.92    153.01 o 
   2  18  12     3425.85     3383.44    147.27 o 
   3  18  12      111.04       37.74     60.97 o 
  -4  19  12       67.68      108.91     46.39 o 
  -3  19  12     1606.87     1736.47     77.73 o 
  -2  19  12     1801.73     1878.06     79.71 o 
  -1  19  12       24.41       30.78     42.87 o 
   0  19  12     1582.00     1600.55    109.92 o 
   1  19  12      430.50      403.91     75.11 o 
 -14   1  13        1.07       41.61     40.76 o 
 -13   1  13       14.51        8.00     37.50 o 
 -12   1  13      620.88      679.87     47.63 o 
 -11   1  13     1274.08     1427.40    140.65 o 
 -10   1  13      411.93      433.33     29.03 o 
  -9   1  13      648.31      661.44     21.64 o 
  -8   1  13       25.41       21.05     10.04 o 
  -7   1  13       75.40       85.28      8.55 o 
  -6   1  13      190.54      237.99     11.31 o 
  -5   1  13       37.00       26.22      5.10 o 
  -4   1  13      361.98      357.51      7.38 o 
  -3   1  13      107.33      141.15      4.98 o 
  -2   1  13     1475.28     1589.04     27.74 o 
  -1   1  13     3027.73     3374.17     38.10 o 
   0   1  13      362.43      492.98     29.13 o 
   1   1  13     4999.33     5273.02     43.10 o 
   2   1  13     2492.71     2466.02     23.52 o 
   3   1  13      547.39      576.11     10.22 o 
   4   1  13      115.59       77.53      7.10 o 
   5   1  13      173.15      174.90     10.49 o 
   6   1  13        5.43       14.89     12.38 o 
   7   1  13      942.16      828.88     53.55 o 
   8   1  13      244.94      257.46     24.23 o 
   9   1  13        4.65       35.23     22.38 o 
  10   1  13      156.97      208.59     42.86 o 
  11   1  13     1264.32     1177.00     67.95 o 
 -14   2  13      994.12     1048.08     99.03 o 
 -13   2  13     1826.16     1860.07     71.29 o 
 -12   2  13      767.46      690.22     48.09 o 
 -11   2  13      202.30      167.48     70.58 o 
 -10   2  13      154.68      173.03     24.06 o 
  -9   2  13      332.49      322.23     24.76 o 
  -8   2  13     3041.38     3137.81     34.15 o 
  -7   2  13    13212.97    13015.79     86.65 o 
  -6   2  13      924.54      932.71     12.64 o 
  -5   2  13      418.15      385.82      8.65 o 
  -4   2  13     7861.50     7818.33     50.59 o 
  -3   2  13     6879.62     6872.63     52.96 o 
  -2   2  13     3299.40     3356.59     44.68 o 
  -1   2  13       52.62       68.46      7.45 o 
   0   2  13      450.93      578.05     12.00 o 
   1   2  13     1391.25     1516.47     16.58 o 
   2   2  13    16373.23    16937.66    105.71 o 
   3   2  13     2361.29     2314.75     21.54 o 
   4   2  13     1845.98     1771.64     19.68 o 
   5   2  13      524.88      485.15     15.74 o 
   6   2  13     3513.81     3612.44     42.73 o 
   7   2  13     1163.11     1109.37     30.14 o 
   8   2  13        8.17       12.50     17.52 o 
   9   2  13       29.92       51.53     22.87 o 
  10   2  13        8.00      -34.88     34.88 o 
  11   2  13       35.58       48.88     32.58 o 
 -14   3  13       34.87       32.52     62.12 o 
 -13   3  13      202.07      251.82     46.93 o 
 -12   3  13     2168.54     2268.38     72.38 o 
 -11   3  13     4541.67     4574.80     99.74 o 
 -10   3  13      161.36      184.45     23.85 o 
  -9   3  13     1467.54     1538.87     41.87 o 
  -8   3  13      540.48      550.53     21.25 o 
  -7   3  13     4598.97     4607.73     39.13 o 
  -6   3  13     2823.45     2612.08     23.78 o 
  -5   3  13     4399.87     4479.67     33.89 o 
  -4   3  13     2541.11     2442.41     21.13 o 
  -3   3  13       66.91       90.14      5.47 o 
  -2   3  13      813.54      751.28     15.96 o 
  -1   3  13     5018.71     5044.74     51.84 o 
   0   3  13     1659.13     1646.81     20.16 o 
   1   3  13    19145.66    19232.51    131.77 o 
   2   3  13      562.30      440.90      9.86 o 
   3   3  13      169.73      181.29      8.44 o 
   4   3  13      898.67      873.44     16.38 o 
   5   3  13     5915.38     6041.69     58.96 o 
   6   3  13     2237.85     2149.21     34.61 o 
   7   3  13      168.51      165.49     16.88 o 
   8   3  13        9.89        8.22     17.83 o 
   9   3  13       29.62       23.04     22.17 o 
  10   3  13     1594.85     1623.19     67.63 o 
  11   3  13     5466.53     5620.02    105.94 o 
 -14   4  13      317.82      227.88     67.07 o 
 -13   4  13     2771.87     2968.20    126.39 o 
 -12   4  13     1715.67     1754.26    101.44 o 
 -11   4  13      732.73      783.53     55.72 o 
 -10   4  13       65.56       77.30     13.43 o 
  -9   4  13     4087.58     3966.20     69.31 o 
  -8   4  13    13020.65    13290.82    157.40 o 
  -7   4  13    13443.90    13340.40     98.46 o 
  -6   4  13     2008.81     2040.05     21.47 o 
  -5   4  13       34.16       36.96      5.98 o 
  -4   4  13    17386.79    17677.02    128.82 o 
  -3   4  13    16800.40    16845.05    115.96 o 
  -2   4  13     8164.11     7806.61     61.15 o 
  -1   4  13     5071.42     4960.24     52.35 o 
   0   4  13       65.82       72.51      5.16 o 
   1   4  13     4374.12     4314.51     32.48 o 
   2   4  13    23927.59    23938.28    140.91 o 
   3   4  13     5528.71     5481.03     43.49 o 
   4   4  13       17.84       15.78      9.08 o 
   5   4  13      782.38      796.58     21.17 o 
   6   4  13     5446.80     5524.75     61.47 o 
   7   4  13     7064.01     6904.94     99.40 o 
   8   4  13     1056.70     1089.92     51.99 o 
   9   4  13        5.51       18.33     25.98 o 
  10   4  13      623.20      651.78     42.00 o 
  11   4  13     1313.03     1466.41     81.08 o 
 -14   5  13      392.11      503.29     80.98 o 
 -13   5  13      125.18       77.67     21.17 o 
 -12   5  13      561.49      589.02     30.79 o 
 -11   5  13     2003.75     2005.82     43.00 o 
 -10   5  13       82.07       93.91     22.52 o 
  -9   5  13      125.68      153.47     29.72 o 
  -8   5  13       76.16      106.35     21.72 o 
  -7   5  13    11258.83    11064.17    106.47 o 
  -6   5  13     3553.49     3497.94     34.52 o 
  -5   5  13     2599.64     2636.60     27.86 o 
  -4   5  13     1171.19     1216.02     21.98 o 
  -3   5  13      100.29       94.62      8.24 o 
  -2   5  13      428.73      442.23     10.89 o 
  -1   5  13     1964.80     2059.11     24.54 o 
   0   5  13      234.52      234.82      9.31 o 
   1   5  13    14877.44    15399.22    117.27 o 
   2   5  13      578.95      621.47     11.84 o 
   3   5  13     5376.34     5448.03     49.63 o 
   4   5  13       46.28       49.29     11.97 o 
   5   5  13     3912.76     4029.58     49.83 o 
   6   5  13     9441.39     9321.11    100.65 o 
   7   5  13     1063.85     1074.99     48.66 o 
   8   5  13      207.91      222.13     28.92 o 
   9   5  13       72.21       55.94     27.45 o 
  10   5  13     1905.38     1874.11     71.02 o 
  11   5  13     3484.30     3622.01     84.06 o 
 -14   6  13      369.82      365.60     75.31 o 
 -13   6  13     2113.42     1886.61    110.14 o 
 -12   6  13      726.33      700.45     35.11 o 
 -11   6  13     1254.80     1348.05     39.95 o 
 -10   6  13        8.85        1.51     28.71 o 
  -9   6  13      284.85      222.27     37.64 o 
  -8   6  13    10918.57    11281.65    192.17 o 
  -7   6  13     9702.75     9489.98    115.08 o 
  -6   6  13       49.72       43.74     10.66 o 
  -5   6  13     1154.69     1270.46     23.85 o 
  -4   6  13     3095.09     3138.23     35.15 o 
  -3   6  13     9826.32     9789.64     78.59 o 
  -2   6  13     5051.46     5143.14     46.13 o 
  -1   6  13     1572.51     1479.24     22.21 o 
   0   6  13       93.86      105.95      8.36 o 
   1   6  13     4448.39     4415.06     41.39 o 
   2   6  13    22792.76    23101.95    186.92 o 
   3   6  13     1328.04     1342.83     25.04 o 
   4   6  13     3341.18     3461.72     44.66 o 
   5   6  13      365.02      396.54     20.46 o 
   6   6  13     1480.15     1410.48     45.74 o 
   7   6  13     4062.27     3893.73     65.33 o 
   8   6  13     1026.64     1012.28     38.56 o 
   9   6  13        0.99       -6.52     26.72 o 
  10   6  13       48.66        9.53     35.06 o 
  11   6  13      674.97      656.28     46.10 o 
 -13   7  13      212.05      249.54     29.41 o 
 -12   7  13      701.80      760.65     34.08 o 
 -11   7  13     1325.74     1401.29     64.13 o 
 -10   7  13      674.08      660.69     47.23 o 
  -9   7  13     4700.62     4642.06    195.34 o 
  -8   7  13       50.65       85.75     28.88 o 
  -7   7  13     7343.12     7676.89    115.79 o 
  -6   7  13     4718.36     4849.95     69.64 o 
  -5   7  13      592.77      589.90     17.49 o 
  -4   7  13     4750.94     5270.83    166.76 o 
  -3   7  13      717.59      697.70     16.92 o 
  -2   7  13     1635.19     1715.98     25.12 o 
  -1   7  13     5238.87     5515.71    136.64 o 
   0   7  13     1254.89     1289.03     24.16 o 
   1   7  13    10275.86    10709.67    148.54 o 
   2   7  13        2.06       20.92     11.45 o 
   3   7  13     9625.36     9562.56    103.74 o 
   4   7  13       38.39       62.36     24.76 o 
   5   7  13     4488.68     4470.06     66.75 o 
   6   7  13     1162.12     1232.45     46.18 o 
   7   7  13      910.20      834.29     42.05 o 
   8   7  13     1485.57     1447.12     64.24 o 
   9   7  13        0.61      -23.12     27.96 o 
  10   7  13     1357.00     1353.06     62.58 o 
 -13   8  13     1687.17     1719.46    109.94 o 
 -12   8  13      919.67      831.77     51.98 o 
 -11   8  13      495.15      502.81     30.85 o 
 -10   8  13     2453.72     2380.71     76.85 o 
  -9   8  13     1672.39     1722.13    103.55 o 
  -8   8  13     5853.20     5781.04    166.60 o 
  -7   8  13     3655.53     3396.86     83.33 o 
  -6   8  13     5986.88     5820.76     91.81 o 
  -5   8  13     3437.33     3510.94     56.66 o 
  -4   8  13     4950.46     5100.94     62.28 o 
  -3   8  13     2850.55     2913.34     42.27 o 
  -2   8  13     1046.68      961.69     23.83 o 
  -1   8  13     1455.09     1497.91     41.43 o 
   0   8  13     4707.68     4625.46     67.04 o 
   1   8  13      764.00      828.06     32.84 o 
   2   8  13     7552.95     7393.22     92.91 o 
   3   8  13     1645.35     1635.63     71.33 o 
   4   8  13     4113.62     4201.14     94.16 o 
   5   8  13      165.94      181.49     32.36 o 
   6   8  13     1780.96     1773.33     53.07 o 
   7   8  13     2811.88     2807.15     67.58 o 
   8   8  13        0.52        1.52     27.46 o 
   9   8  13     2522.45     2526.52    137.72 o 
  10   8  13      747.64      731.75    143.33 o 
 -13   9  13      452.48      428.65     77.40 o 
 -12   9  13     2707.32     2736.96     68.23 o 
 -11   9  13     1703.27     1687.39    138.63 o 
 -10   9  13      111.70      139.47     37.79 o 
  -9   9  13     8043.03     8005.23    153.80 o 
  -8   9  13     3283.79     3421.62     87.82 o 
  -7   9  13     2234.80     2307.00     75.22 o 
  -6   9  13     5838.27     5891.42    160.72 o 
  -5   9  13     2498.43     2544.63     67.26 o 
  -4   9  13     3496.46     3633.79     64.44 o 
  -3   9  13      720.08      775.92     26.98 o 
  -2   9  13     3739.18     3847.89     59.81 o 
  -1   9  13     6468.57     6209.28    106.13 o 
   0   9  13     1847.67     1672.18     38.01 o 
   1   9  13     6026.47     6330.50     86.12 o 
   2   9  13     2277.69     2126.17     40.92 o 
   3   9  13     9240.34     8942.23    160.74 o 
   4   9  13     2602.45     2592.63     72.70 o 
   5   9  13     3594.87     3548.58     73.56 o 
   6   9  13        2.80      -10.11     24.65 o 
   7   9  13      405.60      369.26     34.98 o 
   8   9  13     3500.21     3525.45    130.68 o 
   9   9  13      833.02      839.49     48.09 o 
  10   9  13      581.27      598.23     57.11 o 
 -12  10  13      280.98      244.55     47.23 o 
 -11  10  13     2030.54     2124.17     81.47 o 
 -10  10  13     5882.18     5964.64    131.45 o 
  -9  10  13     3518.62     3513.04     94.18 o 
  -8  10  13      434.38      437.23     42.83 o 
  -7  10  13      556.31      532.42     42.94 o 
  -6  10  13     6291.35     6334.16    184.09 o 
  -5  10  13     7392.57     7490.06    110.63 o 
  -4  10  13       16.66       27.96     17.69 o 
  -3  10  13     1416.63     1467.07     42.28 o 
  -2  10  13      167.83      133.58     21.01 o 
  -1  10  13    12761.18    12298.85    168.81 o 
   0  10  13    20448.21    20148.66    259.48 o 
   1  10  13      669.19      767.25     33.95 o 
   2  10  13     3215.52     3301.76     82.79 o 
   3  10  13      314.18      373.05     44.38 o 
   4  10  13     6206.28     6218.37    126.56 o 
   5  10  13     1669.46     1647.36     52.97 o 
   6  10  13       52.28       42.71     27.83 o 
   7  10  13      997.70      991.20     47.71 o 
   8  10  13      149.87      221.92     36.02 o 
   9  10  13     1681.31     1683.23     64.93 o 
 -12  11  13      551.06      514.02     55.84 o 
 -11  11  13      149.77      110.66     43.55 o 
 -10  11  13      319.14      418.86     48.67 o 
  -9  11  13     2506.27     2734.81     85.52 o 
  -8  11  13      443.06      490.34     45.30 o 
  -7  11  13     1927.07     1804.98     92.00 o 
  -6  11  13     1119.61     1184.45     47.96 o 
  -5  11  13     1857.51     1817.05     47.26 o 
  -4  11  13     4282.23     4153.55    130.34 o 
  -3  11  13       94.45       80.53     21.73 o 
  -2  11  13     2988.62     2963.02     62.41 o 
  -1  11  13     3914.61     3665.35     71.84 o 
   0  11  13      146.22      136.41     22.57 o 
   1  11  13     1574.64     1670.43     45.83 o 
   2  11  13        6.82       29.75     36.99 o 
   3  11  13     6613.56     6700.85    172.24 o 
   4  11  13     2752.08     2710.87     77.02 o 
   5  11  13      105.07       61.51     27.57 o 
   6  11  13     1170.87     1149.75     81.67 o 
   7  11  13     1207.03     1215.70     52.78 o 
   8  11  13     2323.29     2444.49    132.55 o 
   9  11  13     2599.36     2728.76     75.78 o 
 -11  12  13     1480.75     1625.27     76.31 o 
 -10  12  13     4309.08     4718.89    119.09 o 
  -9  12  13      598.44      558.46     52.48 o 
  -8  12  13      621.02      642.60     51.07 o 
  -7  12  13      349.58      389.45     36.69 o 
  -6  12  13     4152.48     4101.38    204.69 o 
  -5  12  13    11183.33    11354.28    197.79 o 
  -4  12  13     2718.92     3007.04    132.87 o 
  -3  12  13       31.69       25.23     22.34 o 
  -2  12  13     1095.21     1029.75     48.74 o 
  -1  12  13     4068.28     4193.70     81.45 o 
   0  12  13     4988.49     5173.53     98.60 o 
   1  12  13      662.52      654.62     34.67 o 
   2  12  13      398.10      474.36     59.33 o 
   3  12  13      578.15      538.13     66.31 o 
   4  12  13     8653.11     8685.50    226.42 o 
   5  12  13     4608.61     4722.78     91.83 o 
   6  12  13       84.76       99.92     30.36 o 
   7  12  13      466.70      433.79     40.48 o 
   8  12  13      275.68      216.61     38.28 o 
 -11  13  13       65.39       25.78     44.09 o 
 -10  13  13      158.81      166.85     46.04 o 
  -9  13  13     1671.76     1789.07     75.93 o 
  -8  13  13        4.62       -1.66     18.98 o 
  -7  13  13      749.13      767.93     48.73 o 
  -6  13  13     1536.64     1582.60    110.96 o 
  -5  13  13      221.46      267.79     36.07 o 
  -4  13  13     3787.32     3985.53     77.17 o 
  -3  13  13      156.41      159.79     26.61 o 
  -2  13  13      412.94      434.00     31.88 o 
  -1  13  13      613.32      706.63     37.01 o 
   0  13  13       24.87       11.17     22.97 o 
   1  13  13        9.12       20.65     29.66 o 
   2  13  13     1041.33     1002.89     80.47 o 
   3  13  13     3400.45     3280.64    133.17 o 
   4  13  13     2436.18     2439.26    117.80 o 
   5  13  13      103.02       80.32     30.41 o 
   6  13  13      912.50      810.31     47.33 o 
   7  13  13      545.36      594.97     45.11 o 
   8  13  13     1060.05     1020.31     54.83 o 
 -10  14  13      660.78      696.71     62.60 o 
  -9  14  13       44.13       38.98     36.07 o 
  -8  14  13        7.50      -38.16     46.63 o 
  -7  14  13      262.69      268.97     40.15 o 
  -6  14  13     1793.67     1716.99     66.79 o 
  -5  14  13     3774.30     3780.81     96.92 o 
  -4  14  13      693.74      662.25     38.17 o 
  -3  14  13      143.29      190.04     31.58 o 
  -2  14  13      235.55      235.89     29.83 o 
  -1  14  13     1768.54     1828.88    108.36 o 
   0  14  13     1478.83     1470.07     49.27 o 
   1  14  13      723.44      759.40    141.47 o 
   2  14  13       24.62      -39.37     50.96 o 
   3  14  13      224.85      247.50     60.03 o 
   4  14  13     1266.79     1035.20     82.00 o 
   6  14  13      108.55      124.42     34.65 o 
   7  14  13       53.50       63.84     35.35 o 
  -9  15  13     1013.53      502.38     64.62 o 
  -8  15  13      147.02      121.37     40.20 o 
  -7  15  13      169.40      160.50     41.47 o 
  -6  15  13      243.57      304.64     44.72 o 
  -5  15  13        4.75       12.81     34.08 o 
  -4  15  13      849.89      737.15     51.82 o 
  -3  15  13        1.56      -27.82     27.82 o 
  -2  15  13      633.65      538.19     37.70 o 
  -1  15  13      218.74      230.06     31.16 o 
   0  15  13      513.86      539.23     37.68 o 
   1  15  13       23.95       50.68     64.39 o 
   2  15  13       91.53       77.82     57.25 o 
   3  15  13      441.70      505.81     72.49 o 
   4  15  13     1133.22     1092.14     92.20 o 
   5  15  13      187.44      196.33     45.86 o 
   6  15  13       23.01       39.79     58.37 o 
  -8  16  13       14.96       44.74     44.69 o 
  -7  16  13       69.12      -27.02     40.26 o 
  -6  16  13       43.38       66.45     41.15 o 
  -5  16  13       23.12        3.26     38.37 o 
  -4  16  13      453.68      317.05     44.42 o 
  -3  16  13      438.53      484.82     63.98 o 
  -2  16  13      100.58       63.25     26.74 o 
  -1  16  13     2763.80     2956.20     70.83 o 
   0  16  13      194.55      143.73     40.53 o 
   1  16  13        1.19       68.72     36.75 o 
   2  16  13       60.57       75.74     61.10 o 
   3  16  13      137.43      186.63     59.61 o 
   4  16  13      163.03      182.21     64.17 o 
   5  16  13        1.24      -16.82     45.03 o 
   6  16  13       17.87      -33.82     58.98 o 
  -7  17  13       58.12       63.99     45.31 o 
  -6  17  13      351.02      267.62     49.32 o 
  -5  17  13      135.61      209.22     45.38 o 
  -4  17  13      303.15      294.81     47.05 o 
  -3  17  13      104.36      122.39     40.18 o 
  -2  17  13      784.09      730.46     44.14 o 
  -1  17  13        0.92       34.85     30.50 o 
   0  17  13      238.18      175.99     43.54 o 
   1  17  13        9.97        7.69     38.95 o 
   2  17  13      614.54      756.23     83.87 o 
   3  17  13      244.71      145.52     65.98 o 
   4  17  13      293.20      441.42     71.46 o 
  -6  18  13     1113.15     1148.84     70.58 o 
  -5  18  13     1269.50     1340.77     73.57 o 
  -4  18  13       11.09      -54.87     54.87 o 
  -3  18  13      343.75      313.81     48.38 o 
  -2  18  13      109.83      148.88     34.73 o 
  -1  18  13      188.22      106.03     41.86 o 
   0  18  13     1430.94     1394.33     69.75 o 
   1  18  13      167.45       58.47     62.66 o 
   2  18  13       65.75       -5.17     62.58 o 
   3  18  13      304.83      227.30     71.75 o 
  -3  19  13      118.23       48.82     44.42 o 
  -2  19  13      902.54      823.52     87.42 o 
  -1  19  13      522.09      568.82     55.08 o 
   0  19  13        7.63       27.17     54.50 o 
 -14   0  14     5550.40     5839.80    184.36 o 
 -13   0  14       85.61       43.16     54.43 o 
 -12   0  14     1453.85     1429.53     84.71 o 
 -11   0  14     2576.81     2641.72    102.91 o 
 -10   0  14    13197.75    13319.25    294.99 o 
  -9   0  14     8957.05     9206.93    128.41 o 
  -8   0  14      117.12      133.08     18.27 o 
  -7   0  14     3595.48     3437.12     46.29 o 
  -6   0  14      701.87      705.39     15.20 o 
  -5   0  14     9715.50     9633.24     85.27 o 
  -4   0  14    19115.35    19458.96    177.08 o 
  -3   0  14      659.96      585.02     13.46 o 
  -2   0  14    12337.66    12692.50    203.60 o 
  -1   0  14     9807.99    10250.06    164.18 o 
   0   0  14    11917.25    11410.23    263.00 o 
   1   0  14     2476.32     2547.83     30.41 o 
   2   0  14      190.96      202.86      8.94 o 
   3   0  14      583.53      622.30     18.56 o 
   4   0  14       11.85        5.67     14.04 o 
   5   0  14     4102.88     4150.52     60.11 o 
   6   0  14     1072.39     1048.58     45.53 o 
   7   0  14     8576.79     8566.68    216.29 o 
   8   0  14     2847.28     2846.73    114.97 o 
   9   0  14     1733.47     1822.13     99.87 o 
  10   0  14     1522.48     1521.70     98.85 o 
  11   0  14      269.23      311.62     70.13 o 
 -14   1  14     1150.06     1208.38     64.44 o 
 -13   1  14     3067.09     3201.67    111.50 o 
 -12   1  14       57.46       58.27     70.06 o 
 -11   1  14     9093.32     9304.41    160.58 o 
 -10   1  14      479.86      553.65     26.94 o 
  -9   1  14       59.95       56.90     13.95 o 
  -8   1  14     1929.45     2001.25     27.96 o 
  -7   1  14     1753.33     1782.96     22.36 o 
  -6   1  14     5792.89     5805.99     42.63 o 
  -5   1  14     7122.31     7237.97     45.42 o 
  -4   1  14     6867.93     7191.83     48.55 o 
  -3   1  14     3673.80     3770.49     28.87 o 
  -2   1  14    19332.90    19294.37    159.66 o 
  -1   1  14    48743.04    49243.48    446.62 o 
   0   1  14     3711.37     3666.61     59.56 o 
   1   1  14       26.61       21.15      5.10 o 
   2   1  14       37.75       59.76      5.58 o 
   3   1  14     4847.40     5010.84     35.28 o 
   4   1  14    11423.81    11543.08     77.53 o 
   5   1  14     6339.35     6161.80     59.69 o 
   6   1  14     5132.17     5043.45     57.13 o 
   7   1  14     1088.85     1014.71     34.74 o 
   8   1  14    11512.70    11672.77    198.23 o 
   9   1  14     8186.94     8720.82    164.37 o 
  10   1  14      300.53      362.53     48.22 o 
  11   1  14       44.04       31.73     33.33 o 
 -14   2  14     3352.18     3729.25    144.03 o 
 -13   2  14      165.33      124.71     39.88 o 
 -12   2  14      843.92      792.91     75.66 o 
 -11   2  14     1057.74     1047.10     52.03 o 
 -10   2  14     6588.99     6830.50    103.47 o 
  -9   2  14     5103.79     5177.05    102.96 o 
  -8   2  14       24.92       19.75     10.72 o 
  -7   2  14      394.97      445.35     12.88 o 
  -6   2  14      461.20      465.53     10.02 o 
  -5   2  14    13184.03    13223.48     81.72 o 
  -4   2  14    14329.55    14323.63    100.96 o 
  -3   2  14      479.73      501.42      8.90 o 
  -2   2  14     4888.71     4833.35     43.07 o 
  -1   2  14     4184.84     4134.97     43.70 o 
   0   2  14    20344.76    20931.97    180.91 o 
   1   2  14      768.44      839.22     12.86 o 
   2   2  14     1986.41     2124.51     20.25 o 
   3   2  14     2962.62     3094.67     27.74 o 
   4   2  14      150.10      161.81      9.94 o 
   5   2  14     9594.93     9859.63     85.90 o 
   6   2  14     2295.35     2301.80     41.41 o 
   7   2  14     3773.38     3897.49     94.18 o 
   8   2  14     2519.28     2768.79     74.68 o 
   9   2  14      701.57      729.11     40.62 o 
  10   2  14     1215.39     1280.81     53.39 o 
  11   2  14        0.66      -13.81     33.43 o 
 -14   3  14       10.23      -31.85     55.38 o 
 -13   3  14     1770.59     1774.34    101.26 o 
 -12   3  14      157.49      118.61     52.03 o 
 -11   3  14     3940.50     4209.19     94.07 o 
 -10   3  14        3.56       12.77     21.00 o 
  -9   3  14     3793.88     3841.57     67.96 o 
  -8   3  14     2027.25     2083.67     36.19 o 
  -7   3  14     1977.96     1947.53     21.42 o 
  -6   3  14     9571.53     9544.43     64.44 o 
  -5   3  14     5118.63     5014.58     37.20 o 
  -4   3  14      552.59      580.97     11.08 o 
  -3   3  14     1351.67     1304.69     15.93 o 
  -2   3  14     3368.90     3327.98     34.26 o 
  -1   3  14     8963.73     8821.46     88.66 o 
   0   3  14     1559.85     1580.58     23.14 o 
   1   3  14     1547.47     1562.31     18.84 o 
   2   3  14      688.19      677.80     15.22 o 
   3   3  14      884.72      865.96     17.04 o 
   4   3  14    16604.92    16720.66    127.29 o 
   5   3  14     2331.06     2305.67     35.85 o 
   6   3  14     2376.46     2448.96     41.69 o 
   7   3  14      656.55      696.18     33.84 o 
   8   3  14     1740.63     1621.99     94.35 o 
   9   3  14     2016.93     2111.31     60.67 o 
  10   3  14       33.56       70.22     31.89 o 
  11   3  14      796.51      843.17     49.38 o 
 -14   4  14     2895.12     3278.25    142.93 o 
 -13   4  14       31.72       52.41     56.37 o 
 -12   4  14     1825.02     1903.38    100.36 o 
 -11   4  14       48.59       54.66     32.47 o 
 -10   4  14     2219.52     2209.62     67.49 o 
  -9   4  14      348.16      359.83     37.70 o 
  -8   4  14     3044.28     2924.89     50.67 o 
  -7   4  14     5472.27     5457.47     56.11 o 
  -6   4  14       39.13       48.79      7.21 o 
  -5   4  14     9852.46     9824.97     69.61 o 
  -4   4  14     9736.53     9937.53     75.42 o 
  -3   4  14     2552.11     2588.86     25.60 o 
  -2   4  14     3608.22     3548.00     41.07 o 
  -1   4  14     1534.68     1369.82     23.49 o 
   0   4  14     6550.98     6463.70    114.76 o 
   1   4  14      676.50      667.79     12.89 o 
   2   4  14     2308.69     2321.57     31.91 o 
   3   4  14     3806.02     3900.55     46.05 o 
   4   4  14     1340.90     1297.05     26.66 o 
   5   4  14     4040.35     4169.88     57.06 o 
   6   4  14     1771.68     1680.62     40.41 o 
   7   4  14      512.67      526.79     28.57 o 
   8   4  14      816.54      877.96     46.44 o 
   9   4  14      911.77      896.53     45.19 o 
  10   4  14       72.17      120.46     33.07 o 
  11   4  14      131.47      115.83     36.02 o 
 -14   5  14      363.76      348.50     73.83 o 
 -13   5  14      804.44      895.43     84.45 o 
 -12   5  14       60.47       72.95     53.68 o 
 -11   5  14      238.99      266.27     19.83 o 
 -10   5  14        1.32        5.53     14.69 o 
  -9   5  14     1098.21     1201.29     52.11 o 
  -8   5  14     1357.82     1395.51     43.31 o 
  -7   5  14      144.74      184.31     14.84 o 
  -6   5  14      936.38      930.36     22.13 o 
  -5   5  14      588.88      682.59     15.95 o 
  -4   5  14     3023.67     3075.54     33.57 o 
  -3   5  14     6041.99     6165.04     57.29 o 
  -2   5  14      239.32      232.95      9.20 o 
  -1   5  14     2167.62     2279.63     24.66 o 
   0   5  14      367.74      337.96      9.84 o 
   1   5  14     4601.65     4650.85     51.81 o 
   2   5  14     6689.31     6809.73     63.63 o 
   3   5  14      144.53      180.91     18.73 o 
   4   5  14     2763.92     2769.79     43.47 o 
   5   5  14      663.48      664.67     27.82 o 
   6   5  14      997.01     1082.52     35.35 o 
   7   5  14     1117.61     1061.28     36.89 o 
   8   5  14       35.86       17.60     44.95 o 
   9   5  14       11.38      -18.44     27.50 o 
  10   5  14      391.61      421.99     38.94 o 
  11   5  14      578.32      576.18     45.05 o 
 -13   6  14     2374.94     2598.80    128.27 o 
 -12   6  14     1780.99     1867.02     48.33 o 
 -11   6  14     1509.51     1421.06     38.17 o 
 -10   6  14       62.71       21.96     30.67 o 
  -9   6  14       39.88       23.66     28.20 o 
  -8   6  14     2282.38     2112.76     64.69 o 
  -7   6  14      682.23      757.43     33.92 o 
  -6   6  14     5416.72     5261.61     64.87 o 
  -5   6  14        6.90        0.58      5.96 o 
  -4   6  14      139.53      160.95     11.57 o 
  -3   6  14     2485.43     2591.61     33.90 o 
  -2   6  14     6684.42     6608.66     66.93 o 
  -1   6  14      498.78      540.51     16.00 o 
   0   6  14       19.84       19.94     11.10 o 
   1   6  14       99.69       61.10     11.13 o 
   2   6  14       59.65       57.45     11.41 o 
   3   6  14     3487.77     3502.35     56.05 o 
   4   6  14      413.51      385.28     20.00 o 
   5   6  14        7.11       -5.56     16.28 o 
   6   6  14      484.68      454.98     26.27 o 
   7   6  14      987.72      921.11     35.69 o 
   8   6  14      786.44      711.67     34.28 o 
   9   6  14      625.29      596.66     45.44 o 
  10   6  14      122.45      149.26     35.16 o 
 -13   7  14      243.80      278.21     28.01 o 
 -12   7  14       57.80       63.84     21.59 o 
 -11   7  14      359.53      406.92     29.82 o 
 -10   7  14      240.31      301.77     72.56 o 
  -9   7  14      426.30      475.43     40.23 o 
  -8   7  14     2964.30     2795.64     80.61 o 
  -7   7  14     2916.10     2942.18     59.66 o 
  -6   7  14       70.26       82.07     20.39 o 
  -5   7  14     3415.14     3295.97     62.91 o 
  -4   7  14     2978.21     3006.65     58.45 o 
  -3   7  14      738.56      675.65     21.47 o 
  -2   7  14     2375.55     2542.82     54.88 o 
  -1   7  14     1284.79     1359.11     40.59 o 
   0   7  14       34.27       54.74     13.34 o 
   1   7  14     4944.89     4989.11     62.52 o 
   2   7  14     5932.96     5943.88     80.78 o 
   3   7  14     3020.71     2942.17     67.05 o 
   4   7  14     1805.55     1971.82     59.56 o 
   5   7  14     2725.62     2743.49     71.07 o 
   6   7  14     2107.64     2183.72     57.51 o 
   7   7  14     2445.75     2472.19     63.20 o 
   8   7  14      208.28      196.28     26.60 o 
   9   7  14       24.31       15.93     28.43 o 
  10   7  14      141.36      117.54     34.58 o 
 -13   8  14     1705.50     1769.49    111.07 o 
 -12   8  14      781.86      767.14     85.31 o 
 -11   8  14     1956.04     2007.16     73.93 o 
 -10   8  14     2467.62     2529.95     79.57 o 
  -9   8  14     1098.63     1105.13     73.71 o 
  -8   8  14      815.73      821.71     75.00 o 
  -7   8  14      402.73      440.29     38.30 o 
  -6   8  14     1036.48     1126.38     59.55 o 
  -5   8  14      705.91      623.32     38.38 o 
  -4   8  14     8081.81     8083.84    100.51 o 
  -3   8  14     5742.51     5436.17     74.39 o 
  -2   8  14      461.46      448.97     22.05 o 
  -1   8  14     5100.14     5274.17     76.01 o 
   0   8  14      283.16      270.98     19.69 o 
   1   8  14       12.00        7.16      9.17 o 
   2   8  14        7.00        4.72     12.20 o 
   3   8  14      920.13      973.84     46.34 o 
   4   8  14       12.94        2.28     25.13 o 
   5   8  14      578.23      562.73     44.24 o 
   6   8  14      149.87      148.29     27.10 o 
   7   8  14      679.92      640.94     40.15 o 
   8   8  14        8.22       -6.78     29.40 o 
   9   8  14        2.92        5.53     38.50 o 
  10   8  14      442.73      530.95     57.76 o 
 -13   9  14        1.10       28.18     66.55 o 
 -12   9  14       42.64       19.55     25.35 o 
 -11   9  14      140.77      129.12     41.02 o 
 -10   9  14      169.09      213.01     40.96 o 
  -9   9  14       27.75       66.35     47.63 o 
  -8   9  14        6.19        2.81     30.05 o 
  -7   9  14      846.36      829.59     46.67 o 
  -6   9  14      558.18      615.74     40.18 o 
  -5   9  14     3454.42     3441.48     81.95 o 
  -4   9  14     2067.99     1951.38     46.31 o 
  -3   9  14      707.32      669.68     26.62 o 
  -2   9  14     1539.49     1792.46     66.73 o 
  -1   9  14     1399.73     1494.07     62.02 o 
   0   9  14      499.74      543.01     25.38 o 
   1   9  14     6016.72     5865.93     87.46 o 
   2   9  14      416.32      456.56     26.32 o 
   3   9  14     1397.31     1380.28     53.75 o 
   4   9  14     2591.45     2520.68     72.57 o 
   5   9  14     6342.41     6538.70    108.66 o 
   6   9  14      623.22      676.53     39.59 o 
   7   9  14      134.50       99.01     30.35 o 
   8   9  14      834.87      770.50     45.92 o 
   9   9  14     1368.39     1443.22     58.17 o 
 -12  10  14       20.10      -14.99     40.50 o 
 -11  10  14       74.76       40.44     40.06 o 
 -10  10  14     1771.27     1919.65     75.46 o 
  -9  10  14     1637.19     1601.58     67.37 o 
  -8  10  14      808.16      782.01     48.90 o 
  -7  10  14     2401.06     1980.29    222.64 o 
  -6  10  14      729.14      771.12     63.38 o 
  -5  10  14      955.55      932.48     40.89 o 
  -4  10  14      830.68      852.02     36.86 o 
  -3  10  14      271.47      246.66     40.37 o 
  -2  10  14     1534.52     1417.87     46.71 o 
  -1  10  14     2634.44     2437.37     55.79 o 
   0  10  14     2257.08     2161.05     51.62 o 
   1  10  14      390.14      321.24     36.19 o 
   2  10  14     1268.00     1154.24     78.14 o 
   3  10  14      157.82       -1.19     17.33 o 
   4  10  14       58.44       73.21     30.59 o 
   5  10  14      299.49      307.48     32.69 o 
   6  10  14        8.03       15.02     27.35 o 
   7  10  14      463.69      406.28     38.33 o 
   8  10  14      240.84      244.19     36.93 o 
   9  10  14      114.15       63.68     43.20 o 
 -12  11  14       90.27       42.63     45.71 o 
 -11  11  14      714.51      691.92     58.46 o 
 -10  11  14      399.25      406.58     49.16 o 
  -9  11  14      259.38      205.53     42.01 o 
  -8  11  14        0.02      -28.47     48.99 o 
  -7  11  14      100.94       98.22     44.33 o 
  -6  11  14      154.22      194.17     30.36 o 
  -5  11  14      378.01      370.27     36.31 o 
  -4  11  14      289.36      314.59     35.63 o 
  -3  11  14      886.15      870.39     37.23 o 
  -2  11  14     2529.52     2548.26     58.22 o 
  -1  11  14     4274.45     4256.61     78.78 o 
   0  11  14      185.90      231.24     26.21 o 
   1  11  14        3.09       11.47     20.55 o 
   2  11  14      204.18      295.66     54.50 o 
   3  11  14       69.05       20.78     43.31 o 
   4  11  14      505.68      499.49     41.45 o 
   5  11  14      206.00      261.85     45.70 o 
   6  11  14      496.45      571.03     40.50 o 
   7  11  14      165.31      166.95     34.45 o 
   8  11  14     3888.00     3771.98     87.03 o 
   9  11  14      762.90      784.89     50.07 o 
 -11  12  14        9.52       55.19     44.50 o 
 -10  12  14     1210.87     1233.04     68.77 o 
  -9  12  14        3.05        3.76     43.10 o 
  -8  12  14       61.60      142.72     55.53 o 
  -7  12  14       35.49       51.29     48.53 o 
  -6  12  14        7.07       45.30     28.41 o 
  -5  12  14      606.64      620.85     42.64 o 
  -4  12  14     1401.09     1426.22     46.82 o 
  -3  12  14     2027.51     2193.53     55.87 o 
  -2  12  14     2883.44     2926.31     64.46 o 
  -1  12  14      392.67      442.51     31.62 o 
   0  12  14     2212.86     2170.74     89.06 o 
   1  12  14        3.58       -4.89     21.97 o 
   2  12  14      288.13      279.96     56.63 o 
   3  12  14      125.43      115.86     52.88 o 
   4  12  14      115.85       75.34     41.48 o 
   5  12  14     1363.96     1316.13     52.24 o 
   6  12  14       26.04      -14.19     29.75 o 
   7  12  14     1993.45     1943.70     64.29 o 
   8  12  14      532.23      523.17     44.99 o 
 -11  13  14      189.49      205.68     50.42 o 
 -10  13  14      442.02      499.56     56.04 o 
  -9  13  14     2302.32     2409.35     85.87 o 
  -8  13  14      292.52       63.82     33.49 o 
  -7  13  14       59.57       35.82     30.34 o 
  -6  13  14     1112.96     1193.14    113.48 o 
  -5  13  14      110.40       96.31     32.75 o 
  -4  13  14     3114.35     3113.21     68.02 o 
  -3  13  14     5600.48     5688.14    113.28 o 
  -2  13  14     1793.32     1751.86     54.27 o 
  -1  13  14      982.06      954.43     41.85 o 
   0  13  14      568.76      564.27     51.80 o 
   1  13  14     2474.65     2276.72     74.00 o 
   2  13  14      743.71      782.75     77.17 o 
   3  13  14       24.30       -0.46     49.39 o 
   4  13  14     2810.96     2134.65    105.04 o 
   5  13  14      282.00      251.62     45.33 o 
   6  13  14     2031.57     2200.40     84.15 o 
   7  13  14     1228.02     1152.03     71.32 o 
   8  13  14      795.88      715.91     91.91 o 
 -10  14  14     1231.09     1248.04    103.18 o 
  -9  14  14      191.74      142.20     63.92 o 
  -8  14  14      959.90     1017.97     59.26 o 
  -7  14  14     5006.31     5078.40    117.82 o 
  -6  14  14     1444.40     1519.29     64.83 o 
  -5  14  14     1248.64     1313.42     61.89 o 
  -4  14  14     2122.70     2128.49     95.41 o 
  -3  14  14     2173.21     2075.91     93.59 o 
  -2  14  14     4087.37     4181.70     82.74 o 
  -1  14  14      361.39      320.96     39.58 o 
   0  14  14     2227.07     2103.72     58.07 o 
   1  14  14      424.02      421.39     51.77 o 
   2  14  14     1970.23     2087.08    109.79 o 
   3  14  14     1869.33     1718.99    103.88 o 
   4  14  14       35.82       24.10     52.08 o 
   5  14  14     3329.49     3261.00     99.05 o 
   6  14  14     1079.02     1192.77     84.38 o 
   7  14  14     1113.79     1113.90     93.65 o 
  -9  15  14     3582.20     3629.37    136.09 o 
  -8  15  14     2146.94     2245.32     82.90 o 
  -7  15  14       37.18       48.94     50.04 o 
  -6  15  14     4161.99     4008.96    115.48 o 
  -5  15  14        4.04      -12.69     71.98 o 
  -4  15  14     3812.33     4052.16    105.03 o 
  -3  15  14     4159.23     4179.81     84.68 o 
  -2  15  14       10.52       26.89     28.40 o 
  -1  15  14        3.90       31.66     27.87 o 
   0  15  14     1339.41     1435.80     66.74 o 
   1  15  14     4657.75     4849.64    115.66 o 
   2  15  14     2140.70     2089.29    108.30 o 
   3  15  14       21.63       24.84     56.30 o 
   4  15  14     1670.66     1617.54    100.74 o 
   5  15  14      223.77      137.76     35.55 o 
   6  15  14     4353.19     4481.42    165.70 o 
  -8  16  14     1583.94     1643.17    122.37 o 
  -7  16  14     4019.66     4179.71    223.64 o 
  -6  16  14      885.60      836.89     59.91 o 
  -5  16  14     1628.61     1520.78     99.43 o 
  -4  16  14       11.91       -1.71     61.68 o 
  -3  16  14     3818.11     3979.55    119.94 o 
  -2  16  14     4749.87     4917.05    116.50 o 
  -1  16  14      335.68      393.89     37.35 o 
   0  16  14     1720.97     1651.53     73.60 o 
   1  16  14      133.72      120.29     41.38 o 
   2  16  14     1825.58     1846.24    111.17 o 
   3  16  14     2110.22     2255.48    120.75 o 
   4  16  14       71.56       65.82     61.25 o 
   5  16  14     2212.07     2171.20     88.22 o 
  -7  17  14      376.25      316.51     51.22 o 
  -6  17  14      267.18      279.61     48.66 o 
  -5  17  14       29.68       82.06     68.42 o 
  -4  17  14     2563.90     2547.61     87.58 o 
  -3  17  14     4080.18     4095.77    109.21 o 
  -2  17  14      169.17      145.26     33.37 o 
  -1  17  14      340.94      356.24     48.19 o 
   0  17  14       16.29       31.41     54.40 o 
   1  17  14     4342.25     4559.06    169.36 o 
   2  17  14     3140.19     3088.36    136.04 o 
   3  17  14       13.19       64.50     59.96 o 
   4  17  14       66.57       79.49     63.45 o 
  -5  18  14       95.18       71.78     59.54 o 
  -4  18  14      344.73      249.08    105.66 o 
  -3  18  14     2628.60     2688.72     91.23 o 
  -2  18  14     2488.05     2511.42     82.52 o 
  -1  18  14       65.51      101.03     43.71 o 
   0  18  14      322.04      224.12     47.39 o 
   1  18  14      403.86      329.43     72.29 o 
   2  18  14      774.15      712.65     88.82 o 
 -14   1  15      277.49      272.07     60.21 o 
 -13   1  15      659.59      664.69     50.92 o 
 -12   1  15      717.91      725.67     48.91 o 
 -11   1  15      109.06      155.70     42.80 o 
 -10   1  15        3.92      -15.44     17.10 o 
  -9   1  15      149.31      152.20     15.76 o 
  -8   1  15      233.60      237.67     13.58 o 
  -7   1  15      182.14      209.27     10.50 o 
  -6   1  15       27.87       19.08      6.36 o 
  -5   1  15      813.10      758.99     11.00 o 
  -4   1  15     2462.70     2445.89     21.18 o 
  -3   1  15     5944.29     6051.92     45.78 o 
  -2   1  15     1690.51     1689.63     19.37 o 
  -1   1  15      528.63      723.49     32.20 o 
   0   1  15        4.74       40.37     15.24 o 
   1   1  15      101.04      107.33      6.66 o 
   2   1  15     1011.56     1083.89     18.73 o 
   3   1  15      259.95      282.93     13.87 o 
   4   1  15       45.65       43.90     11.78 o 
   5   1  15      264.85      262.25     16.49 o 
   6   1  15     1627.22     1632.65     40.08 o 
   7   1  15     1549.92     1664.72     49.40 o 
   8   1  15      232.08      230.68     29.88 o 
   9   1  15      213.75      206.35     32.33 o 
  10   1  15      389.95      354.69     37.02 o 
  11   1  15        1.58      -32.39     32.39 o 
 -14   2  15       32.82       65.36     59.58 o 
 -13   2  15      190.46      208.86     62.27 o 
 -12   2  15     1440.26     1392.56     59.08 o 
 -11   2  15     3673.82     3883.07     90.10 o 
 -10   2  15      348.16      329.18     23.42 o 
  -9   2  15      227.63      220.30     16.66 o 
  -8   2  15       46.75       40.53     11.19 o 
  -7   2  15     3618.13     3565.29     31.98 o 
  -6   2  15      439.92      457.35     14.30 o 
  -5   2  15      566.44      555.76     10.74 o 
  -4   2  15     1037.55     1146.73     15.11 o 
  -3   2  15     2267.04     2448.03     27.37 o 
  -2   2  15     1366.73     1299.51     28.07 o 
  -1   2  15     2062.37     2086.68     48.24 o 
   0   2  15      619.40      732.54     27.23 o 
   1   2  15     2491.76     2567.04     41.39 o 
   2   2  15       15.57       48.61     10.86 o 
   3   2  15        3.52       13.24     10.09 o 
   4   2  15     3603.84     3670.00     52.12 o 
   5   2  15     3555.57     3661.81     58.29 o 
   6   2  15      143.33      128.36     19.82 o 
   7   2  15       45.39       77.89     23.90 o 
   8   2  15      188.56      126.37     28.18 o 
   9   2  15       29.39       49.02     29.47 o 
  10   2  15     1519.41     1610.46     57.89 o 
  11   2  15      810.28      775.98     49.08 o 
 -14   3  15      937.48      993.79     90.60 o 
 -13   3  15     1353.04     1662.49     99.44 o 
 -12   3  15     3913.88     4077.81    143.51 o 
 -11   3  15      294.35      431.48     58.22 o 
 -10   3  15       61.53       41.42     29.98 o 
  -9   3  15     2447.81     2497.57     53.93 o 
  -8   3  15     4337.50     4337.40     62.40 o 
  -7   3  15     1629.80     1597.88     27.28 o 
  -6   3  15      106.41      118.05      8.81 o 
  -5   3  15     1970.72     1974.60     20.70 o 
  -4   3  15    11292.69    11353.53     97.16 o 
  -3   3  15    12474.13    12235.58    123.44 o 
  -2   3  15     9805.67     9750.50     91.14 o 
  -1   3  15      423.04      421.63     13.92 o 
   0   3  15       38.59       58.51      8.16 o 
   1   3  15     5862.65     5890.94     65.07 o 
   2   3  15     5823.01     5811.36     66.07 o 
   3   3  15     1186.19     1117.36     21.85 o 
   4   3  15       31.56       31.70     11.73 o 
   5   3  15     1425.14     1478.89     36.92 o 
   6   3  15     4260.03     4263.05     66.49 o 
   7   3  15     4395.64     4476.51    114.42 o 
   8   3  15      600.66      654.28     38.85 o 
   9   3  15      311.70      335.06     35.90 o 
  10   3  15       15.75      -30.25     30.25 o 
  11   3  15      942.63      895.88     50.93 o 
 -14   4  15      158.22      166.87     64.77 o 
 -13   4  15      108.95       94.75     57.84 o 
 -12   4  15     1529.11     1406.26     90.50 o 
 -11   4  15     6516.20     6668.50    135.32 o 
 -10   4  15       34.58       39.68     29.05 o 
  -9   4  15     1557.67     1658.65     57.99 o 
  -8   4  15      479.97      506.49     22.09 o 
  -7   4  15     3584.82     3711.96     43.01 o 
  -6   4  15      491.75      507.71     14.96 o 
  -5   4  15       35.51       50.82      9.59 o 
  -4   4  15      689.24      709.52     15.76 o 
  -3   4  15      216.68      237.43     10.74 o 
  -2   4  15     1289.37     1271.75     22.78 o 
  -1   4  15      839.59      869.63     19.60 o 
   0   4  15    10730.05    10846.94    110.74 o 
   1   4  15     6187.85     6252.50     63.50 o 
   2   4  15      319.50      363.15     16.71 o 
   3   4  15      230.60      252.75     13.77 o 
   4   4  15        7.94      -13.11     13.11 o 
   5   4  15     1950.18     1939.01     42.14 o 
   6   4  15     2785.16     2898.27     53.78 o 
   7   4  15     1843.92     1870.79     45.19 o 
   8   4  15      262.18      287.57     32.21 o 
   9   4  15      619.08      614.37     41.18 o 
  10   4  15     2957.01     3072.63    117.49 o 
 -14   5  15       54.80       38.55     66.54 o 
 -13   5  15      909.25      835.52     86.99 o 
 -12   5  15     2784.60     2717.80    118.43 o 
 -11   5  15       18.21       -2.10     45.94 o 
 -10   5  15      201.72      188.70     17.40 o 
  -9   5  15     3257.61     3285.55     83.02 o 
  -8   5  15    16919.04    17373.94    343.70 o 
  -7   5  15     6956.53     6721.97     79.27 o 
  -6   5  15      152.55      146.74     14.63 o 
  -5   5  15      352.33      398.42     19.96 o 
  -4   5  15     2950.74     3092.06     41.14 o 
  -3   5  15    10539.77    10662.33    125.12 o 
  -2   5  15     6241.19     5994.62     63.29 o 
  -1   5  15     2715.60     2800.75    103.03 o 
   0   5  15       35.20       59.95     10.72 o 
   1   5  15    13458.31    13465.03    137.06 o 
   2   5  15    21407.04    21408.41    208.29 o 
   3   5  15     1978.72     1935.27     34.23 o 
   4   5  15      425.00      450.63     23.20 o 
   5   5  15      399.56      364.74     23.36 o 
   6   5  15      815.01      827.56     33.34 o 
   7   5  15     3991.69     4136.14     69.09 o 
   8   5  15     1426.92     1418.28     51.57 o 
   9   5  15      286.29      331.18     35.86 o 
  10   5  15       61.54       72.90     34.58 o 
 -13   6  15       72.98      179.99     64.25 o 
 -12   6  15      971.62      895.08     82.88 o 
 -11   6  15     1749.45     1779.71     41.15 o 
 -10   6  15       59.54      123.02     33.82 o 
  -9   6  15     5839.32     5629.98    117.24 o 
  -8   6  15      307.61      314.76     34.77 o 
  -7   6  15     9386.39     9601.91    135.71 o 
  -6   6  15     4030.51     3879.79     53.57 o 
  -5   6  15      572.71      522.95     32.50 o 
  -4   6  15     7249.62     7149.15     92.15 o 
  -3   6  15     4125.22     3927.05     51.17 o 
  -2   6  15     1213.51     1166.64     26.57 o 
  -1   6  15     4978.58     4756.03     54.25 o 
   0   6  15     1905.38     1802.69     30.04 o 
   1   6  15    17119.63    17636.51    194.78 o 
   2   6  15       17.51       51.80     13.85 o 
   3   6  15    11367.25    11165.52    133.51 o 
   4   6  15       27.34       43.50     20.43 o 
   5   6  15     4508.15     4591.42     83.20 o 
   6   6  15     3207.85     3366.16     59.42 o 
   7   6  15      765.62      849.20     35.96 o 
   8   6  15      866.47      881.06     77.26 o 
   9   6  15      118.79       63.83     31.27 o 
  10   6  15     2855.31     2811.32     74.03 o 
 -13   7  15     2470.52     2699.00    129.01 o 
 -12   7  15     1102.98     1196.07     38.18 o 
 -11   7  15      415.50      375.08     32.19 o 
 -10   7  15     3767.83     3745.66     95.59 o 
  -9   7  15     1229.04     1239.83     76.03 o 
  -8   7  15    11032.11    11101.70    191.73 o 
  -7   7  15     1447.38     1410.62     49.72 o 
  -6   7  15      696.75      729.47     38.21 o 
  -5   7  15      921.32      870.87     52.02 o 
  -4   7  15     1061.32      986.48     34.29 o 
  -3   7  15    11491.86    11665.18    122.26 o 
  -2   7  15     1589.32     1556.07     31.69 o 
  -1   7  15     3190.02     3288.01     47.31 o 
   0   7  15     1296.41     1352.16     27.08 o 
   1   7  15     4360.17     4369.19     58.13 o 
   2   7  15    19107.00    19336.42    215.34 o 
   3   7  15      527.24      538.67     24.70 o 
   4   7  15     1625.87     1706.53     47.76 o 
   5   7  15      116.33      114.42     25.24 o 
   6   7  15      152.78      177.41     36.98 o 
   7   7  15     3465.07     3626.13     77.89 o 
   8   7  15      556.17      550.98     40.53 o 
   9   7  15     1308.04     1429.78     69.42 o 
  10   7  15      147.58       99.54     44.32 o 
 -13   8  15      251.46      223.53     69.62 o 
 -12   8  15     1624.98     1796.55     71.94 o 
 -11   8  15     5637.31     5677.74    128.14 o 
 -10   8  15      158.25      153.33     38.15 o 
  -9   8  15     5878.17     6009.37    126.86 o 
  -8   8  15        6.74       20.94     29.46 o 
  -7   8  15     8595.67     8802.53    159.97 o 
  -6   8  15        5.53       -5.01     10.07 o 
  -5   8  15     3611.21     3669.83    100.91 o 
  -4   8  15     3029.49     3103.02     51.23 o 
  -3   8  15     1440.61     1446.80     34.70 o 
  -2   8  15     6273.58     6042.81     81.81 o 
  -1   8  15     3682.20     3713.39     58.54 o 
   0   8  15     1399.16     1344.98     34.89 o 
   1   8  15     8732.36     9062.21    113.35 o 
   2   8  15      691.35      874.34     33.47 o 
   3   8  15     4450.82     4416.54    147.27 o 
   4   8  15      128.14      120.96     29.71 o 
   5   8  15      943.05      873.20     42.13 o 
   6   8  15      783.53      817.98     42.35 o 
   7   8  15        1.14      -22.40     32.52 o 
   8   8  15     1908.39     2036.91     78.18 o 
   9   8  15     1776.50     1807.98     78.02 o 
 -12   9  15      712.79      742.45     37.30 o 
 -11   9  15      915.90      947.98    115.81 o 
 -10   9  15     7163.66     7208.31    149.45 o 
  -9   9  15        3.43       33.18     32.45 o 
  -8   9  15     1777.66     1852.25     65.65 o 
  -7   9  15       10.50      -20.59     28.23 o 
  -6   9  15     6949.47     7191.46    138.05 o 
  -5   9  15     3120.73     3109.78     84.71 o 
  -4   9  15      255.35      230.85     22.38 o 
  -3   9  15     2621.63     2547.14     73.89 o 
  -2   9  15     2168.59     2232.06     51.72 o 
  -1   9  15     9632.79     9357.97    117.31 o 
   0   9  15     9122.73     9175.93    115.81 o 
   1   9  15      104.38       87.99     17.79 o 
   2   9  15     1356.42     1330.29     40.12 o 
   3   9  15      783.16      716.35     70.70 o 
   4   9  15     3177.37     3392.48     86.26 o 
   5   9  15      716.15      711.70     53.45 o 
   6   9  15      567.03      509.48     38.18 o 
   7   9  15     2616.13     2585.64     68.50 o 
   8   9  15        0.93        5.94     31.14 o 
   9   9  15     3397.35     3349.03    103.30 o 
 -12  10  15      843.21      912.73    182.19 o 
 -11  10  15     1079.28     1006.53     63.43 o 
 -10  10  15       62.26       85.15     39.42 o 
  -9  10  15     3724.08     3609.36     97.30 o 
  -8  10  15        8.63       47.22     33.54 o 
  -6  10  15      375.67      405.32     53.94 o 
  -5  10  15     3712.11     3657.99     68.37 o 
  -4  10  15     1348.71     1371.74     42.61 o 
  -3  10  15       54.35       31.16     19.83 o 
  -2  10  15     5006.72     4993.59     86.32 o 
  -1  10  15     5853.43     5933.75     97.45 o 
   0  10  15      462.41      474.55     29.94 o 
   1  10  15     3880.62     3844.70     61.85 o 
   2  10  15     1462.75     1471.16     87.54 o 
   4  10  15      155.45       97.22     51.63 o 
   5  10  15     2114.22     2080.79     58.96 o 
   6  10  15      203.97      258.12     34.03 o 
   7  10  15     1558.54     1687.05     59.35 o 
   8  10  15     4007.38     4005.24     88.83 o 
   9  10  15     1766.99     1833.81     65.51 o 
 -12  11  15       14.14       43.63     63.47 o 
 -11  11  15     1909.38     1896.11    120.92 o 
 -10  11  15     3344.46     3178.09     96.14 o 
  -9  11  15      498.29      520.46     48.78 o 
  -8  11  15       89.04       62.82     34.59 o 
  -7  11  15      267.32      207.48     55.35 o 
  -6  11  15     6759.33     6917.07    202.33 o 
  -5  11  15     5523.15     5715.64    172.00 o 
  -4  11  15      501.22      442.49     40.24 o 
  -3  11  15       10.10       30.20     22.52 o 
  -2  11  15      319.35      300.71     28.12 o 
  -1  11  15     6366.96     6440.20    105.41 o 
   0  11  15     9678.12     9308.93    138.48 o 
   1  11  15       17.52       41.87     27.43 o 
   2  11  15      641.42      538.56     66.17 o 
   3  11  15     1417.61     1112.20     78.69 o 
   4  11  15     8082.42     7976.87    229.30 o 
   5  11  15     1723.48     1703.85     71.80 o 
   6  11  15       20.68       -4.07     29.41 o 
   7  11  15      477.65      414.80     40.79 o 
   8  11  15      122.37      118.66     36.47 o 
 -11  12  15      126.83      134.67     53.18 o 
 -10  12  15      208.48      175.73     46.21 o 
  -9  12  15     6361.54     6671.06    145.68 o 
  -8  12  15      179.92      120.29     43.87 o 
  -7  12  15     2576.53     2678.09    120.65 o 
  -6  12  15      917.64      901.35     51.36 o 
  -5  12  15     1157.02     1185.90     44.49 o 
  -4  12  15     1250.78     1191.65     44.94 o 
  -3  12  15      184.54      188.69     26.71 o 
  -2  12  15     1183.03     1270.84     53.99 o 
  -1  12  15      923.64      879.84     40.96 o 
   0  12  15      654.59      551.51     33.10 o 
   1  12  15     1935.47     1998.72     94.79 o 
   2  12  15      755.12      715.03     72.63 o 
   3  12  15     5844.01     5715.92    185.33 o 
   4  12  15     1420.50     1314.47     93.78 o 
   5  12  15      223.51      256.19     44.44 o 
   6  12  15        4.53        5.39     40.61 o 
   7  12  15      490.54      512.97     43.54 o 
   8  12  15     1315.30     1356.99     60.62 o 
 -10  13  15     1514.50     1530.75     77.93 o 
  -9  13  15      276.69      228.51     67.21 o 
  -8  13  15      197.64      191.06     60.30 o 
  -7  13  15       96.64       88.47     43.40 o 
  -6  13  15     3904.79     3835.90     96.26 o 
  -5  13  15     5035.92     4995.43    113.25 o 
  -4  13  15     2047.28     2030.17     56.84 o 
  -3  13  15       96.02      129.05     41.61 o 
  -2  13  15      408.36      383.71     44.31 o 
  -1  13  15     4754.00     4982.87     90.79 o 
   0  13  15     3350.09     3137.61     77.48 o 
   1  13  15       28.07       30.48     34.11 o 
   2  13  15      328.06      322.70     62.27 o 
   3  13  15      504.71      598.84     73.53 o 
   5  13  15     3547.80     3577.83    220.62 o 
   6  13  15      572.98      644.21     58.75 o 
   7  13  15      163.03      166.09     49.02 o 
 -10  14  15      545.76      622.95     85.09 o 
  -9  14  15     1034.38     1098.41     96.12 o 
  -8  14  15     1558.37     1558.66     69.09 o 
  -7  14  15      724.63      652.17     49.37 o 
  -6  14  15       67.81       69.25     35.41 o 
  -5  14  15        4.21        8.54     34.90 o 
  -4  14  15      898.69      841.32     43.01 o 
  -3  14  15       32.08       41.27     53.68 o 
  -2  14  15       77.66       89.72     31.64 o 
  -1  14  15      211.23      113.00     54.19 o 
   0  14  15      866.26      759.62     41.84 o 
   1  14  15     1018.21     1054.18     59.43 o 
   2  14  15      191.20      114.78     58.13 o 
   3  14  15     1481.48     1457.72     99.13 o 
   4  14  15     1904.64     2071.73    115.77 o 
   5  14  15        2.67       -0.61     40.89 o 
   6  14  15      292.46      280.21     64.54 o 
  -9  15  15      130.55       45.04     33.59 o 
  -8  15  15      120.15      157.80     68.91 o 
  -7  15  15       19.09       -7.11     37.25 o 
  -6  15  15     1593.38     1739.59     72.56 o 
  -5  15  15     1014.44     1103.82    105.58 o 
  -4  15  15        9.01       32.41     36.51 o 
  -3  15  15       20.65       -0.03     28.01 o 
  -2  15  15       11.04      -25.51     28.46 o 
  -1  15  15     1141.35     1151.36     78.64 o 
   0  15  15      462.05      431.74     47.58 o 
   1  15  15      110.08      127.94     40.11 o 
   2  15  15      270.74      271.60     62.36 o 
   3  15  15       49.79       60.18     58.32 o 
   4  15  15      570.15      677.08     83.18 o 
   5  15  15      261.91      259.01     70.92 o 
   6  15  15       21.21       25.76     63.31 o 
  -8  16  15      251.03      256.76     47.83 o 
  -7  16  15       26.12       25.46     39.84 o 
  -6  16  15      167.53      146.65     66.24 o 
  -5  16  15        1.29      -10.86     39.56 o 
  -4  16  15     1058.57      985.41     61.81 o 
  -3  16  15      184.43      202.51     34.35 o 
  -2  16  15      173.29       72.57     53.75 o 
  -1  16  15       59.59       63.66     30.35 o 
   0  16  15        0.39      -28.92     64.42 o 
   1  16  15        1.66       12.36     60.21 o 
   2  16  15       41.82      -27.28     57.61 o 
   3  16  15      312.59      305.13     71.10 o 
   4  16  15       13.05       10.17     59.63 o 
   5  16  15      335.66      417.54     77.66 o 
  -6  17  15      142.74      173.52     46.29 o 
  -5  17  15      274.85      249.01     48.13 o 
  -4  17  15      493.74      606.36     55.16 o 
  -3  17  15      313.96      256.49     50.92 o 
  -2  17  15        2.98       10.62     31.44 o 
  -1  17  15        1.39       39.47     41.26 o 
   0  17  15        7.13      -14.22     40.25 o 
   1  17  15      111.00      149.23     67.14 o 
   2  17  15       20.33       68.12     61.91 o 
   3  17  15      609.67      558.85     82.27 o 
  -5  18  15      173.87      174.13     46.88 o 
  -4  18  15      338.76      336.99     52.67 o 
  -3  18  15        8.63      -17.14     46.45 o 
  -2  18  15       20.85       -1.94     33.01 o 
  -1  18  15      174.09       73.60     43.91 o 
   0  18  15        0.52      -44.12     46.69 o 
   1  18  15      418.63      356.22     74.53 o 
 -14   0  16     3804.41     3898.90    143.15 o 
 -13   0  16     1677.72     1819.65    100.83 o 
 -12   0  16     1926.62     2056.82     99.65 o 
 -11   0  16     2081.51     2233.42     94.41 o 
 -10   0  16      156.58      221.72     40.66 o 
  -9   0  16      554.24      520.70     29.86 o 
  -8   0  16     1458.65     1553.32     42.24 o 
  -7   0  16     1842.71     1877.56     37.97 o 
  -6   0  16    22929.64    22963.17    207.56 o 
  -5   0  16      268.62      266.05     12.86 o 
  -4   0  16     8077.52     7716.34     77.37 o 
  -3   0  16      433.07      424.99     30.12 o 
  -2   0  16    17251.86    17571.81    221.42 o 
  -1   0  16    21646.97    21832.88    476.23 o 
   0   0  16     1689.41     1648.30     71.95 o 
   1   0  16      723.71      695.03     53.01 o 
   2   0  16       27.89       39.42     19.90 o 
   3   0  16     7504.39     7501.80    105.91 o 
   4   0  16    18829.17    19186.69    240.00 o 
   5   0  16       36.41       48.21     24.39 o 
   6   0  16     4029.03     4128.21    126.57 o 
   7   0  16     1487.14     1406.12     57.46 o 
   8   0  16    10223.75    10657.73    269.63 o 
   9   0  16     2347.40     2432.28    153.81 o 
  10   0  16      789.70      836.83     56.14 o 
 -14   1  16     4695.18     5010.67    170.41 o 
 -13   1  16       93.88       48.50     38.22 o 
 -12   1  16      847.32      899.95     52.09 o 
 -11   1  16     2009.28     2065.23     66.99 o 
 -10   1  16     6593.04     6780.89     90.61 o 
  -9   1  16     6252.95     6366.44     69.88 o 
  -8   1  16      468.63      434.66     17.45 o 
  -7   1  16       19.63       42.50     14.60 o 
  -6   1  16     4370.91     4442.63     39.21 o 
  -5   1  16    28396.47    28350.47    189.82 o 
  -4   1  16     6050.80     5918.52     47.33 o 
  -3   1  16     3236.04     3294.81     39.11 o 
  -2   1  16      409.88      392.00      9.14 o 
  -1   1  16     1839.54     1643.70     37.77 o 
   0   1  16    17549.46    17432.42    331.00 o 
   1   1  16     3670.45     3696.78     91.67 o 
   2   1  16      728.93      828.51     26.59 o 
   3   1  16      706.25      721.40     32.16 o 
   4   1  16     3433.31     3444.29     44.58 o 
   5   1  16    12443.95    12664.58    119.55 o 
   6   1  16      552.43      528.56     30.57 o 
   7   1  16     3040.09     3230.20     59.28 o 
   8   1  16     1963.25     1982.94     49.26 o 
   9   1  16      900.80      874.99     39.80 o 
  10   1  16      321.11      271.06     31.14 o 
 -14   2  16     1528.64     1537.15    100.58 o 
 -13   2  16     1239.19     1361.51     91.20 o 
 -12   2  16      453.04      481.18     62.34 o 
 -11   2  16     2914.39     3148.58     80.05 o 
 -10   2  16        8.21       10.59     19.56 o 
  -9   2  16       18.97       21.50     13.80 o 
  -8   2  16     3108.79     3215.51     40.10 o 
  -7   2  16      141.96      167.52      9.71 o 
  -6   2  16    20873.77    21260.48    139.90 o 
  -5   2  16     1660.57     1731.57     23.55 o 
  -4   2  16     4288.46     4390.90     51.17 o 
  -3   2  16        4.81       10.23      7.36 o 
  -2   2  16     8056.24     8203.80     88.63 o 
  -1   2  16     8313.18     8306.34     87.13 o 
   0   2  16      476.15      486.20     16.53 o 
   1   2  16       74.46      112.28     16.60 o 
   2   2  16      238.08      271.23     20.95 o 
   3   2  16     4056.05     4122.04     65.04 o 
   4   2  16    21265.81    21576.17    188.74 o 
   5   2  16      639.61      588.37     23.69 o 
   6   2  16     2857.15     2846.38     47.40 o 
   7   2  16      556.03      554.28     41.83 o 
   8   2  16     6547.76     6550.84    158.99 o 
   9   2  16     1699.75     1737.84     71.11 o 
  10   2  16       58.20      106.61     33.92 o 
 -14   3  16     1864.63     2271.77    116.74 o 
 -13   3  16      256.29      209.83     61.80 o 
 -12   3  16      238.17      226.21     57.02 o 
 -11   3  16     1202.79     1262.95     52.28 o 
 -10   3  16     4365.91     4472.05    137.90 o 
  -9   3  16     1657.02     1795.81     59.81 o 
  -8   3  16      355.31      373.60     27.17 o 
  -7   3  16     3070.30     3179.55     47.74 o 
  -6   3  16       71.83       93.61      8.91 o 
  -5   3  16    16124.50    15976.86    144.68 o 
  -4   3  16      799.15      810.28     27.39 o 
  -3   3  16     2477.75     2365.45     52.09 o 
  -2   3  16     1044.36     1141.83     21.30 o 
  -1   3  16     4371.36     4299.42     47.41 o 
   0   3  16     6991.68     7017.67     68.75 o 
   1   3  16      298.43      293.25     20.01 o 
   2   3  16      865.34      957.40     36.23 o 
   3   3  16     1936.94     1811.87     53.63 o 
   4   3  16      242.76      233.13     19.92 o 
   5   3  16     5708.48     5857.85     81.90 o 
   6   3  16        4.06        8.02     18.72 o 
   7   3  16     1591.59     1706.15     52.09 o 
   8   3  16        8.70      -18.06     26.06 o 
   9   3  16     1011.56      976.30     50.40 o 
  10   3  16      344.27      305.14     38.78 o 
 -14   4  16     1079.68     1083.87     94.44 o 
 -13   4  16      412.68      438.58     69.89 o 
 -12   4  16      468.66      450.58     66.00 o 
 -11   4  16     1695.91     1807.77     68.00 o 
 -10   4  16      505.70      529.22     59.49 o 
  -9   4  16     1872.10     1966.74     84.20 o 
  -8   4  16     4018.17     3990.19     72.64 o 
  -7   4  16      449.42      458.15     20.55 o 
  -6   4  16     6191.46     6103.65     65.54 o 
  -5   4  16      239.32      280.43     15.38 o 
  -4   4  16     1904.70     1993.95     28.20 o 
  -3   4  16      351.90      387.16     18.69 o 
  -2   4  16     3982.61     3998.24     46.27 o 
  -1   4  16       32.46       37.51     10.12 o 
   0   4  16      535.98      514.28     18.68 o 
   1   4  16     3341.14     3438.26     53.78 o 
   2   4  16     1389.14     1440.43     53.28 o 
   3   4  16     1915.46     1900.44     37.84 o 
   4   4  16     6185.36     6129.23     72.46 o 
   5   4  16       71.88       80.25     18.63 o 
   6   4  16      557.59      609.81     29.78 o 
   7   4  16       42.22       43.59     22.21 o 
   8   4  16      246.39      196.94     30.74 o 
   9   4  16      214.03      159.08     32.95 o 
  10   4  16      135.20      138.59     36.40 o 
 -13   5  16     2552.24     2568.30    126.60 o 
 -12   5  16      456.00      465.07     70.98 o 
 -11   5  16       29.50       36.60     35.01 o 
 -10   5  16      429.06      415.62     87.18 o 
  -9   5  16      443.32      496.03     40.71 o 
  -8   5  16     2338.86     2348.61     54.68 o 
  -7   5  16     3708.14     3849.33     54.13 o 
  -6   5  16      308.59      308.50     17.73 o 
  -5   5  16      554.79      548.51     44.48 o 
  -4   5  16      134.01      176.49     16.17 o 
  -3   5  16     4431.60     4355.35     60.90 o 
  -2   5  16       10.12       18.71     10.29 o 
  -1   5  16        9.49       43.39     11.38 o 
   0   5  16     3021.85     3172.92     41.11 o 
   1   5  16      279.10      307.98     19.84 o 
   2   5  16     6328.63     6357.65    121.54 o 
   3   5  16     5880.43     5804.51    114.25 o 
   4   5  16      458.15      483.08     24.36 o 
   5   5  16     2050.19     2090.04     47.29 o 
   6   5  16       24.51       -9.83     19.48 o 
   7   5  16      929.12      891.95     36.37 o 
   8   5  16       82.06       55.48     51.34 o 
   9   5  16      554.97      624.73     42.16 o 
  10   5  16      747.81      779.10     48.28 o 
 -13   6  16      440.84      408.96     73.50 o 
 -12   6  16       14.47       13.04     38.21 o 
 -11   6  16      160.24      248.72     48.39 o 
 -10   6  16       24.16       23.20     32.27 o 
  -9   6  16      505.69      587.60     53.40 o 
  -8   6  16     1666.37     1558.06     59.36 o 
  -7   6  16     1087.36     1027.10     39.35 o 
  -6   6  16      140.26      122.43     16.85 o 
  -5   6  16      962.80      932.22     39.22 o 
  -4   6  16     4332.87     4342.17     64.49 o 
  -3   6  16    12608.94    12716.79    130.69 o 
  -2   6  16      317.35      304.54     20.24 o 
  -1   6  16        7.59       28.24     11.21 o 
   0   6  16      194.91      217.03     14.47 o 
   1   6  16     3937.07     3947.74     68.52 o 
   2   6  16     3220.14     3126.17     61.44 o 
   3   6  16       14.29       12.89     23.81 o 
   4   6  16      103.48      111.97     27.02 o 
   5   6  16     1844.64     2030.52     54.65 o 
   6   6  16     4929.20     4979.84     91.02 o 
   7   6  16     1693.44     1711.10     56.43 o 
   8   6  16       13.27       56.94     37.14 o 
   9   6  16       73.61       85.21     42.04 o 
  10   6  16      620.03      645.19     57.07 o 
 -13   7  16      496.64      582.50     82.67 o 
 -12   7  16     2733.40     2845.73     55.30 o 
 -11   7  16     3011.20     3050.27     63.63 o 
 -10   7  16      725.16      814.57     53.34 o 
  -9   7  16      110.20      106.83     33.94 o 
  -8   7  16     1840.36     1870.51     63.76 o 
  -7   7  16     3154.39     3050.77     79.31 o 
  -6   7  16       59.72       44.05     24.01 o 
  -5   7  16       19.02       11.48     16.92 o 
  -4   7  16      393.04      379.17     29.56 o 
  -3   7  16    20200.91    19874.38    219.00 o 
  -2   7  16     2345.22     2354.98     39.37 o 
  -1   7  16     4409.38     4527.25     54.29 o 
   0   7  16      237.84      253.49     17.16 o 
   1   7  16        7.85       18.13     14.79 o 
   2   7  16       89.30      103.79     24.16 o 
   3   7  16      203.95      185.63     45.31 o 
   4   7  16       51.43       70.84     22.61 o 
   5   7  16        0.98      -15.99     23.62 o 
   6   7  16       60.67       82.97     28.12 o 
   7   7  16     1097.36     1117.00     49.00 o 
   8   7  16      490.89      537.09     60.71 o 
   9   7  16        1.43       54.21     43.51 o 
 -13   8  16       34.55        2.65     62.06 o 
 -12   8  16      883.95      827.04     35.85 o 
 -11   8  16      216.68      280.14     44.53 o 
 -10   8  16       88.64      108.27     37.48 o 
  -9   8  16        6.96        0.45     70.59 o 
  -8   8  16      251.67      269.67     36.94 o 
  -7   8  16      173.58      154.91     32.44 o 
  -6   8  16     1115.77      919.62    174.59 o 
  -5   8  16     1810.02     1805.49     59.55 o 
  -4   8  16      307.05      326.48     27.12 o 
  -3   8  16     5794.59     5873.70     80.77 o 
  -2   8  16     2935.09     2847.96     50.52 o 
  -1   8  16      538.89      436.22     35.79 o 
   0   8  16      570.39      568.11     22.62 o 
   1   8  16     3262.24     3313.53     55.94 o 
   2   8  16      860.17      746.05     77.00 o 
   3   8  16     1161.97     1152.95     75.44 o 
   4   8  16     3365.46     3262.82    127.98 o 
   5   8  16     2702.48     2909.97     67.19 o 
   6   8  16     2098.95     2149.57     60.75 o 
   7   8  16     2599.36     2699.30     70.65 o 
   8   8  16     1062.28     1160.84     58.09 o 
   9   8  16      113.26      123.03     51.66 o 
 -12   9  16      504.45      576.22     56.02 o 
 -11   9  16     1433.70     1342.70     68.56 o 
 -10   9  16      802.41      792.67     56.07 o 
  -9   9  16     1956.60     1960.86     72.74 o 
  -8   9  16     1376.70     1497.92     99.33 o 
  -7   9  16      163.31      190.34     50.93 o 
  -6   9  16     1593.80     1596.54     59.71 o 
  -5   9  16     2884.17     2774.82     76.32 o 
  -4   9  16     2449.10     2426.97     59.08 o 
  -3   9  16      155.25      156.76     23.10 o 
  -2   9  16      304.01      343.45     22.53 o 
  -1   9  16     3038.41     2934.57     53.10 o 
   0   9  16     1088.51     1043.73     34.34 o 
   1   9  16     1215.71     1337.13     36.11 o 
   2   9  16       48.28       39.45     19.25 o 
   3   9  16       20.21       23.63     42.55 o 
   4   9  16      358.37      378.30     58.36 o 
   5   9  16      535.27      504.83     36.44 o 
   6   9  16        0.86      -29.21     33.97 o 
   7   9  16        7.31       10.28     30.73 o 
   8   9  16        2.40      -15.01     34.68 o 
   9   9  16       55.93       52.52     44.07 o 
 -12  10  16      738.85      759.66     61.69 o 
 -11  10  16       10.46      -12.64     39.26 o 
 -10  10  16      258.01      278.85     46.02 o 
  -9  10  16      222.05      252.99     42.65 o 
  -8  10  16       43.89       34.17     34.06 o 
  -7  10  16       90.71       15.21     21.59 o 
  -6  10  16     1933.22     1836.77     61.97 o 
  -5  10  16      338.12      261.06     25.99 o 
  -4  10  16     1743.56     1752.48     48.26 o 
  -3  10  16      110.38      133.50     23.68 o 
  -2  10  16     4031.53     3923.65     75.14 o 
  -1  10  16     1120.70     1069.14     41.49 o 
   0  10  16      906.29      890.60     38.86 o 
   1  10  16     1168.53     1271.51     64.23 o 
   2  10  16      302.69      242.88     55.44 o 
   3  10  16      805.84      749.52     75.13 o 
   4  10  16     2271.04     2182.11    109.76 o 
   5  10  16      887.45     1044.73     61.34 o 
   6  10  16     1369.04     1444.55     55.11 o 
   7  10  16      825.11      854.64     48.01 o 
   8  10  16     2095.92     2142.35     68.34 o 
 -11  11  16      859.08      949.47     65.30 o 
 -10  11  16      461.50      455.74     57.26 o 
  -9  11  16      568.94      626.32     53.49 o 
  -8  11  16      447.04      568.11     70.55 o 
  -7  11  16       66.06       51.17     48.51 o 
  -6  11  16      964.53      912.96     71.13 o 
  -5  11  16     4651.83     4855.27     85.71 o 
  -4  11  16     2257.21     2151.28     60.10 o 
  -3  11  16     1413.50     1438.10     46.79 o 
  -2  11  16      308.96      442.67     73.32 o 
  -1  11  16      320.35      314.68     29.07 o 
   0  11  16      502.73      483.58     33.06 o 
   1  11  16     2179.50     2200.84     47.46 o 
   2  11  16       61.47       58.30     45.47 o 
   3  11  16      118.68       48.70     31.70 o 
   4  11  16      400.78      385.06     67.63 o 
   5  11  16     2085.14     1988.47     77.79 o 
   6  11  16        1.03       46.53     41.01 o 
   7  11  16     1516.81     1539.96     74.23 o 
   8  11  16        6.59       20.06     35.47 o 
 -11  12  16       55.59       75.69     45.40 o 
 -10  12  16      280.56      254.77     47.30 o 
  -9  12  16       32.18       68.17     57.32 o 
  -7  12  16       44.46       25.20     45.11 o 
  -6  12  16     1947.52     1999.06    102.13 o 
  -5  12  16        0.34       20.02     24.73 o 
  -4  12  16     4728.23     4749.24     87.64 o 
  -3  12  16      980.97      947.42     42.78 o 
  -2  12  16      779.73      877.27     41.87 o 
  -1  12  16      604.75      600.20     70.77 o 
   0  12  16      749.52      786.58     47.70 o 
   1  12  16      332.66      373.58     40.78 o 
   2  12  16      598.23      577.84     68.10 o 
   3  12  16      554.20      556.02     71.48 o 
   4  12  16      763.47      840.23     84.17 o 
   5  12  16      161.02      177.79     52.48 o 
   6  12  16     2746.78     2944.51     95.62 o 
   7  12  16        2.49       43.57     43.56 o 
 -10  13  16      207.99      191.32     67.15 o 
  -9  13  16      112.78       79.59     53.09 o 
  -8  13  16      562.15      596.96     77.03 o 
  -7  13  16     3188.94     3293.02     88.83 o 
  -6  13  16       18.92       33.35     33.97 o 
  -5  13  16     1797.56     1820.72     67.62 o 
  -4  13  16        3.03       12.31     43.99 o 
  -3  13  16      957.78      964.01     44.58 o 
  -2  13  16     1003.32     1026.99     45.14 o 
  -1  13  16     1038.17     1008.17     45.27 o 
   0  13  16      279.22      378.54     81.43 o 
   1  13  16        1.30       -4.73     33.89 o 
   2  13  16     1328.11     1370.01     94.27 o 
   3  13  16     1684.04     1628.86    103.97 o 
   5  13  16     1701.65     1678.11     82.50 o 
   6  13  16        8.61      -40.05     85.41 o 
   7  13  16     1635.25     1694.87     81.62 o 
  -8  14  16     1168.18     1111.27     64.08 o 
  -7  14  16       68.13       35.17     36.99 o 
  -6  14  16     1699.63     1626.75    102.33 o 
  -5  14  16       10.27      -11.58     49.87 o 
  -4  14  16     4799.59     4659.32    176.56 o 
  -3  14  16      646.16      635.81     39.96 o 
  -2  14  16      550.52      530.73     37.51 o 
  -1  14  16        1.59        9.90     22.21 o 
   0  14  16      907.89      953.44     59.24 o 
   1  14  16     2932.10     3028.39    236.82 o 
   2  14  16     2330.35     2378.23    120.67 o 
   3  14  16        7.16      -35.73     55.19 o 
   4  14  16     1351.95     1317.07    103.36 o 
   5  14  16      264.35      264.64     50.16 o 
   6  14  16     3364.08     3588.19    240.83 o 
  -8  15  16     1221.30     1247.34     68.99 o 
  -7  15  16     6334.99     6536.57    144.33 o 
  -6  15  16      176.07      155.59     41.65 o 
  -5  15  16      786.52      806.20     57.40 o 
  -4  15  16      357.64      394.75     46.45 o 
  -3  15  16     3081.85     3175.21     88.60 o 
  -2  15  16      631.77      626.30     67.39 o 
  -1  15  16       62.86       58.67     30.89 o 
   0  15  16      683.02      642.40     53.09 o 
   1  15  16      703.38      700.63     82.75 o 
   2  15  16      782.59      618.41     80.74 o 
   3  15  16     3507.65     3464.01    147.82 o 
   4  15  16       76.25      117.79     66.33 o 
   5  15  16     1146.19     1128.79     99.87 o 
  -7  16  16      253.46      211.41     54.52 o 
  -6  16  16     1512.15     1404.97     72.03 o 
  -5  16  16      167.78      159.10     44.08 o 
  -4  16  16     2968.93     3135.36    127.09 o 
  -3  16  16      299.65      321.30     38.42 o 
  -2  16  16       97.03       29.51     45.42 o 
  -1  16  16      196.76       92.88     32.26 o 
   0  16  16     1877.40     1969.04     78.25 o 
   1  16  16     5455.12     5432.85    189.62 o 
   2  16  16     1478.76     1398.35    103.67 o 
   3  16  16        7.76      -56.27     56.27 o 
   4  16  16      429.27      337.15     76.95 o 
  -6  17  16      575.90      602.80     57.64 o 
  -5  17  16      906.95      960.48     65.69 o 
  -4  17  16       71.64       48.49     43.26 o 
  -3  17  16     3146.68     2862.85     92.58 o 
  -2  17  16     3412.45     3469.21     81.67 o 
  -1  17  16      368.98      368.60     50.15 o 
   0  17  16     1289.78     1310.14     70.96 o 
   1  17  16       89.91      120.01     68.72 o 
   2  17  16     1555.58     1525.20    109.44 o 
  -4  18  16     3896.87     3962.63    112.30 o 
  -3  18  16     2759.78     2796.18     93.60 o 
  -2  18  16       65.50       19.55     42.20 o 
  -1  18  16     1742.54     1802.07     82.30 o 
   0  18  16       35.20        0.75     43.20 o 
 -14   1  17      413.26      489.42     72.66 o 
 -13   1  17       20.06       10.91     50.64 o 
 -12   1  17       26.49       32.92     32.92 o 
 -11   1  17      942.47      993.34     63.03 o 
 -10   1  17      399.63      399.35     25.94 o 
  -9   1  17      131.13      124.23     16.08 o 
  -8   1  17       85.38       73.58     14.32 o 
  -7   1  17        5.30       11.84      8.71 o 
  -6   1  17      309.48      322.38     13.51 o 
  -5   1  17      231.99      287.41     20.30 o 
  -4   1  17      715.97      685.94     31.06 o 
  -3   1  17      813.85      843.36     32.30 o 
  -2   1  17      517.47      517.55     21.08 o 
  -1   1  17      900.04      873.41     31.18 o 
   0   1  17      105.81      150.24     23.82 o 
   1   1  17      321.05      364.50     23.13 o 
   2   1  17       75.06       75.87     15.46 o 
   3   1  17        9.87       24.81     16.00 o 
   4   1  17      347.51      337.98     17.51 o 
   5   1  17     1581.30     1602.90     32.01 o 
   6   1  17      583.33      634.26     31.46 o 
   7   1  17       47.50       40.81     21.27 o 
   8   1  17       65.66       75.30     24.34 o 
   9   1  17       52.10       63.31     26.63 o 
  10   1  17       66.43       85.80     29.21 o 
 -14   2  17      342.74      412.03     74.19 o 
 -13   2  17     1367.50     1398.97     98.14 o 
 -12   2  17     2424.05     2748.14    117.56 o 
 -11   2  17      207.47      198.74     52.64 o 
 -10   2  17       12.91       24.00     24.44 o 
  -9   2  17     3445.20     3560.36     54.03 o 
  -8   2  17      811.34      911.59     28.77 o 
  -7   2  17       85.89       87.14      9.98 o 
  -6   2  17     2078.74     2086.70     35.85 o 
  -5   2  17     1605.34     1569.80     44.63 o 
  -4   2  17     5177.99     5172.14    103.95 o 
  -3   2  17     4231.95     4043.68     71.45 o 
  -2   2  17    10290.70    10190.59    120.67 o 
  -1   2  17     1033.55      951.26     32.35 o 
   0   2  17      479.81      426.88     32.52 o 
   1   2  17     2535.68     2580.19     51.11 o 
   2   2  17      403.96      413.74     24.90 o 
   3   2  17     1980.98     1991.13     40.96 o 
   4   2  17       97.46      126.08     20.91 o 
   5   2  17     1893.62     1808.48     36.88 o 
   6   2  17     1187.37     1203.20     33.97 o 
   7   2  17     1849.27     1984.17     47.22 o 
   8   2  17     1429.14     1302.31     45.02 o 
   9   2  17       65.46       77.81     30.11 o 
  10   2  17       12.11       11.03     27.70 o 
 -14   3  17      159.02      201.67     66.10 o 
 -13   3  17      236.91      252.89     65.99 o 
 -12   3  17      762.07      727.33     75.73 o 
 -11   3  17     3471.79     3724.70     77.70 o 
 -10   3  17       25.74       -2.51     24.74 o 
  -9   3  17      131.34      110.35     24.75 o 
  -8   3  17      774.27      801.17     20.22 o 
  -7   3  17     1751.91     1827.71     41.20 o 
  -6   3  17     1784.23     1936.44     41.58 o 
  -5   3  17      973.80     1098.52     30.18 o 
  -4   3  17     2079.97     1980.46    118.01 o 
  -3   3  17       52.42       19.17     13.49 o 
  -2   3  17     1135.51     1100.29     28.87 o 
  -1   3  17     1862.29     1849.76     38.22 o 
   0   3  17     1200.73     1263.60     39.92 o 
   1   3  17       78.62       56.39     17.82 o 
   2   3  17       46.64       50.21     25.45 o 
   3   3  17        0.90       11.29     15.40 o 
   4   3  17       36.51       34.62     15.12 o 
   5   3  17     3320.32     3309.13     78.22 o 
   6   3  17     3427.10     3475.84     54.06 o 
   7   3  17       42.86       31.12     21.05 o 
   8   3  17       77.42       52.46     28.57 o 
   9   3  17       18.54       -6.71     31.11 o 
  10   3  17     1319.80     1309.88     57.81 o 
 -13   4  17     1327.85     1401.85     96.16 o 
 -12   4  17     2609.83     2935.08    125.65 o 
 -11   4  17      434.63      468.39     46.69 o 
 -10   4  17       88.89      118.25     32.48 o 
  -9   4  17     4261.13     4422.31    106.28 o 
  -8   4  17     9602.31     9466.47    135.84 o 
  -7   4  17     6722.18     6536.66    101.09 o 
  -6   4  17      696.52      697.61     26.77 o 
  -5   4  17      178.68      189.70     26.01 o 
  -4   4  17     6457.32     6501.31     82.19 o 
  -3   4  17     9399.37     9121.10    161.32 o 
  -2   4  17     8036.93     7988.55    100.01 o 
  -1   4  17      956.40     1038.77     29.54 o 
   0   4  17     2555.31     2523.06     51.53 o 
   1   4  17    10984.98    10772.35    150.06 o 
   2   4  17    10589.25    10529.79    182.30 o 
   3   4  17      740.02      770.58     28.23 o 
   4   4  17      416.23      383.65     23.26 o 
   5   4  17      120.87      110.45     17.23 o 
   6   4  17     3319.63     3256.57     59.52 o 
   7   4  17     2891.88     2908.89     80.38 o 
   8   4  17      834.36      801.88     43.51 o 
   9   4  17       78.90       64.21     32.22 o 
  10   4  17       34.57       10.08     34.86 o 
 -13   5  17      369.27      337.88     72.20 o 
 -12   5  17     3439.38     3712.57    139.40 o 
 -11   5  17     4099.32     4220.57    103.17 o 
 -10   5  17     1582.78     1486.11     78.75 o 
  -9   5  17     1580.44     1604.41     60.84 o 
  -8   5  17      972.36      951.64     38.55 o 
  -7   5  17     8312.78     8362.40    123.12 o 
  -6   5  17     1282.93     1282.84     38.70 o 
  -5   5  17        0.97      -11.97     16.78 o 
  -4   5  17     4047.31     3927.49     88.40 o 
  -3   5  17     1212.58     1239.25     41.65 o 
  -2   5  17     9756.49     9667.65    117.78 o 
  -1   5  17       20.48       42.17     16.30 o 
   0   5  17    11169.74    11061.63    132.09 o 
   1   5  17     6165.75     6249.38    108.38 o 
   2   5  17      111.48      121.83     28.13 o 
   3   5  17     3127.96     3137.95    110.52 o 
   4   5  17        5.02       18.95     39.12 o 
   5   5  17     2377.61     2349.14     57.78 o 
   6   5  17     2164.97     2281.14     50.29 o 
   7   5  17       11.57       -4.64     22.74 o 
   8   5  17      155.22      105.61     30.52 o 
   9   5  17      805.96      820.48     46.91 o 
  10   5  17     4761.79     5021.84    100.21 o 
 -13   6  17     2850.10     3196.39    136.87 o 
 -12   6  17     1246.79     1311.63     69.29 o 
 -11   6  17     1592.32     1639.88     68.12 o 
 -10   6  17     1146.29     1038.52     56.37 o 
  -9   6  17     4115.96     4110.01     98.43 o 
  -8   6  17    10889.20    10733.05    187.05 o 
  -7   6  17      247.27      278.56     27.09 o 
  -6   6  17       43.49        6.23     26.16 o 
  -5   6  17      218.73      235.11     30.64 o 
  -4   6  17     1280.74     1278.92     51.38 o 
  -3   6  17    16572.92    16162.50    210.66 o 
  -2   6  17     2304.78     2376.28     45.28 o 
  -1   6  17    11251.85    11343.41    135.79 o 
   0   6  17      185.52      206.97     21.13 o 
   1   6  17    10944.96    10655.26    180.89 o 
   2   6  17    21065.01    20869.45    267.87 o 
   3   6  17      588.16      696.04     42.54 o 
   4   6  17      253.82      254.11     36.74 o 
   5   6  17       10.93      -20.04     22.82 o 
   6   6  17     1548.99     1437.67     51.10 o 
   7   6  17     4127.94     4399.22     87.72 o 
   8   6  17       36.48       19.46     37.68 o 
   9   6  17     2752.57     2961.81    152.57 o 
 -13   7  17      148.02      156.42     66.37 o 
 -12   7  17     4049.42     4207.29    113.50 o 
 -11   7  17     1111.30     1099.72     61.55 o 
 -10   7  17     1032.59     1081.39     62.85 o 
  -9   7  17     2794.66     2942.82     83.67 o 
  -8   7  17      896.91      821.26     49.70 o 
  -7   7  17     5161.81     5190.60    168.40 o 
  -6   7  17       67.14       73.61     40.80 o 
  -5   7  17       83.63       99.67     26.24 o 
  -4   7  17     2492.84     2494.35     70.20 o 
  -3   7  17      180.87      141.31     21.01 o 
  -2   7  17     9057.17     9168.42    132.15 o 
  -1   7  17      344.14      288.07     21.29 o 
   0   7  17     3845.49     3854.73     69.99 o 
   1   7  17     2688.73     2469.72    178.24 o 
   2   7  17      713.82      664.16     33.43 o 
   3   7  17     3067.48     3166.23    124.26 o 
   4   7  17       15.57        2.95     70.81 o 
   5   7  17     2106.37     2056.00     56.80 o 
   6   7  17     2377.93     2456.95     63.45 o 
   7   7  17      123.70      101.69     31.32 o 
   8   7  17     2635.16     2723.75     87.91 o 
   9   7  17      189.01      143.59     46.05 o 
 -12   8  17      372.41      380.69     32.34 o 
 -11   8  17      948.23      923.34     67.14 o 
 -10   8  17     2130.48     1943.57     74.06 o 
  -9   8  17     1454.57     1365.42     62.83 o 
  -8   8  17     2800.70     2884.52     82.91 o 
  -7   8  17      371.87      469.87     95.14 o 
  -6   8  17     1546.80     1669.48     59.86 o 
  -5   8  17     2206.31     2179.24     65.87 o 
  -4   8  17       88.20       92.87     19.97 o 
  -3   8  17    13538.61    13345.94    181.34 o 
  -2   8  17       59.84       91.90     22.03 o 
  -1   8  17     3348.73     3485.93     60.45 o 
   0   8  17      986.22      994.38     32.47 o 
   1   8  17     4842.08     4779.88     83.46 o 
   2   8  17      445.40      463.34     29.23 o 
   3   8  17      423.42      338.31     59.75 o 
   4   8  17     3545.26     3575.88     94.53 o 
   5   8  17       10.97       20.41     43.14 o 
   6   8  17      634.39      565.50     39.65 o 
   7   8  17     4090.31     4171.40     88.36 o 
   8   8  17      214.84      238.42     37.47 o 
   9   8  17     2935.60     3164.14     98.69 o 
 -12   9  17     1271.24     1202.03     71.40 o 
 -11   9  17     1337.51     1363.03     69.88 o 
 -10   9  17      495.61      424.55     48.38 o 
  -9   9  17     2320.03     2374.73    124.81 o 
  -8   9  17      206.80      175.82     37.46 o 
  -7   9  17     2890.95     1768.31     88.09 o 
  -6   9  17       74.51       60.57     30.37 o 
  -5   9  17     3118.20     3142.39     82.55 o 
  -4   9  17     5195.78     5112.68     86.96 o 
  -3   9  17       11.45       39.25     21.52 o 
  -2   9  17     8761.43     8739.26    130.28 o 
  -1   9  17     3203.03     3138.70     65.67 o 
   0   9  17      907.40      968.65     33.49 o 
   1   9  17     3199.56     3241.69     97.94 o 
   3   9  17     1575.50     1481.72     93.28 o 
   4   9  17      365.85      491.67     69.14 o 
   5   9  17     1309.62     1344.58     65.33 o 
   6   9  17     2021.80     1919.79     76.44 o 
   7   9  17      835.98      865.24     47.64 o 
   8   9  17     3971.73     4034.05     89.93 o 
 -12  10  17      341.42      295.39     51.28 o 
 -11  10  17     3118.97     3110.85     98.81 o 
 -10  10  17     3576.60     3345.12     98.32 o 
  -9  10  17      269.69      253.91     43.87 o 
  -8  10  17       14.10        8.44     48.62 o 
  -7  10  17      694.35      567.52     63.84 o 
  -6  10  17     5236.69     5255.85    114.36 o 
  -5  10  17     4443.73     4419.01     80.10 o 
  -4  10  17      126.90      135.80     24.49 o 
  -3  10  17     3371.37     3369.65     68.97 o 
  -2  10  17       22.29       18.97     23.29 o 
  -1  10  17     5543.10     5665.80     96.61 o 
   0  10  17     5369.85     5371.99     79.95 o 
   1  10  17      155.47      165.05     21.70 o 
   2  10  17       19.47       94.62     51.77 o 
   3  10  17      807.82      781.21     77.67 o 
   4  10  17     3472.44     3501.52    140.74 o 
   5  10  17     3103.99     3114.10     94.26 o 
   6  10  17      461.25      391.68     50.34 o 
   7  10  17     2028.54     2124.24    169.83 o 
   8  10  17       84.49       59.24     49.97 o 
 -11  11  17      657.71      723.66     61.01 o 
 -10  11  17     2065.56     2179.21    187.23 o 
  -9  11  17     3882.13     3705.84    150.27 o 
  -8  11  17        2.55       39.86     51.43 o 
  -7  11  17     1990.67     2019.09    101.95 o 
  -6  11  17       83.42      -32.85     40.01 o 
  -5  11  17      523.60      539.10     33.81 o 
  -4  11  17     3500.00     3473.80     71.85 o 
  -3  11  17      289.55      290.48     30.17 o 
  -2  11  17     4222.33     4282.37     82.11 o 
  -1  11  17      972.44      919.67     41.83 o 
   0  11  17     1924.83     1838.64     78.08 o 
   1  11  17     1993.79     1976.66     45.55 o 
   2  11  17     4162.51     4050.27    149.45 o 
   4  11  17      420.35      470.41     69.41 o 
   5  11  17      600.61      727.92     80.05 o 
   6  11  17      193.83      126.10     45.05 o 
   7  11  17      908.80     1039.79     68.48 o 
 -11  12  17     2642.58     2700.33    155.15 o 
 -10  12  17     3428.78     3499.34    152.14 o 
  -9  12  17       21.34       44.09     58.10 o 
  -8  12  17       36.51       -1.26     34.27 o 
  -7  12  17       57.14       89.57     52.40 o 
  -6  12  17     5148.94     5275.63    156.15 o 
  -5  12  17     2539.69     2492.00     66.08 o 
  -4  12  17     1372.70     1345.72     48.88 o 
  -3  12  17       18.46       -9.55     25.17 o 
  -2  12  17     1186.33     1189.44     46.77 o 
  -1  12  17    11994.51    12076.54    175.14 o 
   0  12  17     4884.36     5125.52    125.67 o 
   1  12  17      101.67      121.01     35.07 o 
   2  12  17       68.02       37.45     53.51 o 
   3  12  17      866.43      828.14     85.31 o 
   4  12  17     2031.61     2146.44    116.33 o 
   5  12  17     2582.92     2559.84    191.35 o 
   6  12  17      157.32       46.98     44.57 o 
   7  12  17       31.56       15.97     44.48 o 
 -10  13  17     1974.19     2149.46    124.75 o 
  -9  13  17     2084.45     2072.38    118.38 o 
  -8  13  17      297.63      295.81     65.45 o 
  -7  13  17      518.12      525.29     46.15 o 
  -6  13  17      323.23      298.33     40.90 o 
  -5  13  17      441.24      347.28     41.81 o 
  -4  13  17      540.21      586.97     38.99 o 
  -3  13  17       37.31       41.84     27.89 o 
  -2  13  17      710.91      706.58     40.63 o 
  -1  13  17       65.49       60.39     27.20 o 
   0  13  17     1227.47     1237.87     48.24 o 
   1  13  17      867.02      865.29     80.41 o 
   2  13  17      760.26      766.91     81.49 o 
   3  13  17     1441.10     1330.47     93.20 o 
   5  13  17       47.53       18.01     52.69 o 
   6  13  17       12.36       21.14     46.17 o 
  -9  14  17       56.53      -12.45     12.45 o 
  -8  14  17       36.80        0.43     35.31 o 
  -7  14  17      246.24      238.68     42.78 o 
  -6  14  17     2207.91     2328.31     81.24 o 
  -5  14  17     2606.26     2595.04     84.45 o 
  -4  14  17       12.49       -9.13     28.61 o 
  -3  14  17      209.01      170.02     31.81 o 
  -2  14  17     1124.13     1163.28     50.39 o 
  -1  14  17     3678.05     3727.69     99.10 o 
   0  14  17     2664.64     2893.60     89.25 o 
   1  14  17      199.89      204.12     59.55 o 
   2  14  17       12.53       83.08     60.00 o 
   3  14  17       73.99       68.42     61.34 o 
   4  14  17     2711.03     2595.21    131.81 o 
   5  14  17      523.15      511.71     56.83 o 
  -8  15  17       82.57      103.33     43.21 o 
  -7  15  17       25.31      -19.16     47.55 o 
  -6  15  17        2.19       -6.11     37.58 o 
  -5  15  17     1432.43     1355.17     83.86 o 
  -4  15  17      190.51      234.93     44.20 o 
  -3  15  17       20.71       30.02     29.98 o 
  -2  15  17      208.53      227.43     34.47 o 
  -1  15  17      603.96      619.70     42.87 o 
   0  15  17      205.35      209.03     42.13 o 
   1  15  17      725.78      709.38     79.16 o 
   2  15  17      129.95      192.26     68.48 o 
   3  15  17       13.09      -54.59     54.59 o 
   4  15  17      122.41      119.21     65.22 o 
   5  15  17        1.57       -8.56     69.15 o 
  -7  16  17       69.11       42.09     78.56 o 
  -6  16  17       30.83        4.09     41.62 o 
  -5  16  17      116.57       54.63     41.76 o 
  -4  16  17      434.16      505.68     52.05 o 
  -3  16  17       11.94       45.38     32.87 o 
  -2  16  17      168.90       89.02     32.98 o 
  -1  16  17        9.90        9.65     40.91 o 
   0  16  17      178.54      215.66     46.36 o 
   1  16  17      511.01      518.40     80.08 o 
   2  16  17        0.84       89.42     64.66 o 
   3  16  17       32.40        6.72     56.99 o 
  -5  17  17        4.61      -19.53     51.75 o 
  -4  17  17      165.20      194.23     86.13 o 
  -3  17  17       81.69       49.71     44.22 o 
  -2  17  17      172.38      171.02     48.35 o 
  -1  17  17       51.46      127.77     45.44 o 
   0  17  17      591.88      506.44     53.94 o 
   1  17  17       27.80       50.33     66.32 o 
   2  17  17       18.32       92.35     70.65 o 
 -12   0  18       19.16        7.14     48.38 o 
 -11   0  18      917.26      916.48     69.33 o 
 -10   0  18     5925.41     6191.63    100.32 o 
  -9   0  18     3361.85     3395.52     66.80 o 
  -8   0  18       51.16       24.11     20.07 o 
  -7   0  18     1940.52     2022.81     47.93 o 
  -6   0  18    12830.90    12574.47    212.82 o 
  -5   0  18    32594.10    31708.40    480.85 o 
  -4   0  18      897.20      938.42     43.74 o 
  -3   0  18      199.32      119.31     59.12 o 
  -2   0  18       65.25       75.26     19.97 o 
  -1   0  18     2604.11     2349.99     92.43 o 
   0   0  18     7960.18     8208.91    211.23 o 
   1   0  18     5380.14     5525.69    157.20 o 
   2   0  18     7253.07     7533.30    133.65 o 
   3   0  18       97.39       45.12     24.49 o 
   4   0  18     7425.63     7393.79    136.33 o 
   5   0  18     9566.44     9839.14    241.87 o 
   6   0  18      706.19      701.29     43.48 o 
   7   0  18      741.49      721.25     47.45 o 
   8   0  18      106.39       82.42     36.71 o 
   9   0  18       58.16       17.01     38.86 o 
  10   0  18      572.54      584.98     61.09 o 
 -14   1  18     3224.86     3396.15    139.48 o 
 -13   1  18      676.12      595.24     72.85 o 
 -12   1  18      110.73      180.64     52.52 o 
 -11   1  18     1383.28     1438.13     85.36 o 
 -10   1  18      421.38      395.49     26.71 o 
  -9   1  18     1320.02     1338.29     30.33 o 
  -8   1  18      588.15      604.15     22.20 o 
  -7   1  18     5401.49     5420.87     61.53 o 
  -6   1  18    19728.89    19482.26    218.99 o 
  -5   1  18      511.67      498.88     24.94 o 
  -4   1  18     2067.62     2054.50     48.87 o 
  -3   1  18       29.06       91.51     18.31 o 
  -2   1  18     5126.37     4927.10     78.66 o 
  -1   1  18     7829.09     7701.75    141.47 o 
   0   1  18     5976.33     5940.45    116.29 o 
   1   1  18      166.37      173.17     20.92 o 
   2   1  18      242.41      262.60     20.19 o 
   3   1  18    17303.94    17882.21    195.22 o 
   4   1  18     9885.90    10210.47    123.28 o 
   5   1  18      359.95      373.94     26.49 o 
   6   1  18      286.68      301.53     24.58 o 
   7   1  18      215.36      229.15     26.70 o 
   8   1  18     4114.98     4222.12     73.19 o 
   9   1  18     3401.97     3606.71     74.54 o 
  10   1  18      695.53      719.35     40.32 o 
 -13   2  18      131.52       78.26     56.22 o 
 -12   2  18       71.00       38.37     51.81 o 
 -11   2  18      703.73      784.60     68.86 o 
 -10   2  18     9604.45     9818.96    143.68 o 
  -9   2  18     4516.64     4608.70     75.04 o 
  -8   2  18      496.27      550.62     24.53 o 
  -7   2  18     2760.53     2798.07     51.46 o 
  -6   2  18     5850.67     5890.23     96.56 o 
  -5   2  18    17657.82    17660.02    232.16 o 
  -4   2  18      220.68      199.41     26.76 o 
  -3   2  18      531.96      587.50     23.12 o 
  -2   2  18      385.88      379.79     20.59 o 
  -1   2  18     1123.31     1067.42     33.75 o 
   0   2  18    13958.56    14207.31    182.34 o 
   1   2  18     2219.51     2286.57     49.34 o 
   2   2  18     7874.29     8288.21    118.28 o 
   3   2  18      101.34      125.66     18.87 o 
   4   2  18     2524.85     2608.34     50.16 o 
   5   2  18     6168.57     6364.62     87.34 o 
   6   2  18      433.93      403.33     23.73 o 
   7   2  18      615.89      640.76     32.40 o 
   8   2  18      336.43      257.33     28.59 o 
   9   2  18      345.37      277.92     30.99 o 
  10   2  18     2324.52     2523.99     61.04 o 
 -13   3  18        9.92       37.09     59.09 o 
 -12   3  18      797.89      883.60     78.39 o 
 -11   3  18     1987.04     2136.36     59.34 o 
 -10   3  18       94.29       74.03     26.37 o 
  -9   3  18     1274.14     1319.39     38.58 o 
  -8   3  18     5511.23     5457.52     79.79 o 
  -7   3  18      357.81      386.85     24.97 o 
  -6   3  18     7783.14     7848.57    119.58 o 
  -5   3  18     1060.00     1089.37     47.51 o 
  -4   3  18     3798.16     3803.22     71.25 o 
  -3   3  18      982.85      967.04     89.55 o 
  -2   3  18     8245.64     8344.83    104.31 o 
  -1   3  18     5793.68     5692.31     78.34 o 
   0   3  18      162.76      182.56     21.72 o 
   1   3  18    11489.24    11615.87    198.87 o 
   2   3  18     2049.40     2004.98     47.15 o 
   3   3  18     7384.12     7534.84     95.93 o 
   4   3  18     2473.44     2603.10     49.93 o 
   5   3  18       29.05       52.72     19.73 o 
   6   3  18      464.66      448.34     24.56 o 
   7   3  18      859.75      844.42     36.69 o 
   8   3  18     1794.99     2009.88     84.59 o 
   9   3  18     1289.30     1339.33     47.40 o 
 -13   4  18      506.92      525.20     76.90 o 
 -12   4  18       52.03       71.86     54.90 o 
 -11   4  18      252.25      301.45     47.99 o 
 -10   4  18     2049.94     1969.48     56.39 o 
  -9   4  18     1185.46     1206.84     54.78 o 
  -8   4  18     1465.48     1552.45     47.09 o 
  -7   4  18     1628.65     1616.70     41.09 o 
  -6   4  18       55.73       47.02     21.34 o 
  -5   4  18     1322.94     1417.73     53.38 o 
  -4   4  18      236.68      253.29     23.92 o 
  -3   4  18     1615.89     1600.99     35.71 o 
  -2   4  18       19.66       25.38     14.51 o 
  -1   4  18       30.17       23.58     15.30 o 
   0   4  18     6788.05     6846.59    128.73 o 
   1   4  18     1181.90     1222.68     49.13 o 
   2   4  18     3768.65     3955.97    103.26 o 
   3   4  18     3756.44     3738.08     72.02 o 
   4   4  18      289.84      288.99     36.06 o 
   5   4  18     1917.85     1876.19     51.71 o 
   6   4  18      444.60      505.82     39.06 o 
   7   4  18      501.12      543.29     30.68 o 
   8   4  18       96.33       67.28     25.01 o 
   9   4  18      805.61      771.39     38.95 o 
 -13   5  18      470.12      533.42     78.97 o 
 -12   5  18      704.43      774.78     78.54 o 
 -11   5  18      597.18      618.27     50.98 o 
 -10   5  18       10.67       20.49     33.25 o 
  -9   5  18     2302.31     2278.22     72.17 o 
  -8   5  18     1267.69     1318.14     45.28 o 
  -7   5  18      216.74      242.26     25.98 o 
  -6   5  18       91.54       82.49     28.24 o 
  -5   5  18      656.39      588.16     39.36 o 
  -4   5  18      974.29      962.33     37.90 o 
  -3   5  18     2296.37     2399.06     44.44 o 
  -2   5  18      934.42     1007.96     31.73 o 
  -1   5  18      161.49      184.23     19.02 o 
   0   5  18      488.47      478.64     24.64 o 
   1   5  18     1006.04      982.08     39.01 o 
   2   5  18     4222.42     4220.06    115.65 o 
   3   5  18      206.89      231.25     32.11 o 
   4   5  18       10.60       19.93     29.68 o 
   5   5  18     1256.33     1338.29    150.93 o 
   6   5  18     1117.03     1098.67     47.14 o 
   7   5  18      266.69      260.85     33.61 o 
   8   5  18     1346.84     1398.46     68.84 o 
   9   5  18      116.85       93.54     43.19 o 
 -13   6  18      978.49     1073.65     97.30 o 
 -12   6  18     1732.72     1730.85     73.47 o 
 -11   6  18      425.45      384.88     45.56 o 
 -10   6  18      371.20      356.48     42.66 o 
  -9   6  18      281.97      225.14     37.58 o 
  -8   6  18     2943.46     3040.74     82.37 o 
  -7   6  18     3097.46     3090.80     81.14 o 
  -6   6  18       61.69       45.13     27.70 o 
  -5   6  18       86.48      151.62     44.39 o 
  -4   6  18      771.62      862.79     46.57 o 
  -3   6  18     3879.75     3930.02     61.91 o 
  -2   6  18     1819.24     1797.07     40.65 o 
  -1   6  18       14.33        6.93     16.46 o 
   0   6  18      229.59      219.14     20.55 o 
   1   6  18      472.87      475.38     29.44 o 
   2   6  18     2441.02     2329.44     68.60 o 
   3   6  18      889.52      886.73     75.85 o 
   4   6  18      894.10      878.82     52.54 o 
   5   6  18      513.05      522.75     46.34 o 
   6   6  18      102.29       56.83     40.79 o 
   7   6  18      647.29      656.01     42.02 o 
   8   6  18       63.94       22.12     40.42 o 
   9   6  18      110.69       88.43     43.66 o 
 -13   7  18      394.42      326.11     74.00 o 
 -12   7  18        2.01      -39.29     40.04 o 
 -11   7  18        2.73      -17.75     36.83 o 
 -10   7  18      133.74      100.62     61.89 o 
  -9   7  18      456.72      555.79     63.84 o 
  -8   7  18       57.41       75.23     32.26 o 
  -7   7  18        2.79       28.43     28.87 o 
  -6   7  18       13.60       -6.02     16.62 o 
  -5   7  18      859.85      824.89     45.09 o 
  -4   7  18     2272.88     2263.21     68.46 o 
  -3   7  18     5228.79     5106.25     85.96 o 
  -2   7  18      114.77      101.69     18.87 o 
  -1   7  18       16.38       18.66     17.05 o 
   0   7  18     5338.05     5270.16     77.02 o 
   1   7  18      942.09      965.30     46.74 o 
   2   7  18     1026.43      928.43     37.22 o 
   3   7  18       41.52       21.38     47.89 o 
   4   7  18      713.60      753.15     72.89 o 
   5   7  18     2682.87     2787.12     94.47 o 
   6   7  18     1848.26     1912.78     75.38 o 
   7   7  18     2381.61     2471.68     86.39 o 
   8   7  18      243.23      303.40     47.21 o 
   9   7  18      372.24      351.01     51.57 o 
 -12   8  18     1709.10     1820.65     79.37 o 
 -11   8  18     1501.12     1638.86     74.30 o 
 -10   8  18     1047.96      960.53     91.73 o 
  -9   8  18     2985.20     3115.66     90.92 o 
  -8   8  18     2994.88     3017.16     94.12 o 
  -7   8  18     2092.62     2044.98     68.68 o 
  -6   8  18      504.12      518.74     41.87 o 
  -5   8  18      265.80      312.20     35.18 o 
  -4   8  18      344.24      332.03     26.16 o 
  -3   8  18     1680.81     1673.03     47.39 o 
  -2   8  18     3124.93     3084.06     60.16 o 
  -1   8  18     2103.04     2073.84     45.31 o 
   0   8  18      965.16      994.73     32.98 o 
   1   8  18     4232.39     4275.24     79.22 o 
   2   8  18      457.95      489.00     31.26 o 
   3   8  18      285.39      236.39     57.73 o 
   4   8  18       16.08       30.10     34.41 o 
   5   8  18       70.78      113.12     37.88 o 
   6   8  18        7.94      -33.58     37.27 o 
   7   8  18      343.58      294.28     48.67 o 
   8   8  18       91.80       92.54     48.71 o 
 -12   9  18       10.97       50.37     45.79 o 
 -11   9  18        2.00       21.94     40.53 o 
 -10   9  18      672.53      854.17     58.46 o 
  -9   9  18       10.35       27.41     36.80 o 
  -8   9  18      366.02      333.56     62.01 o 
  -7   9  18      126.38       -4.39     10.87 o 
  -6   9  18      980.20      951.43     53.31 o 
  -5   9  18      109.87       83.01     31.84 o 
  -4   9  18      121.54      116.49     23.43 o 
  -3   9  18     2055.93     2049.84     53.62 o 
  -2   9  18     1514.28     1450.54     46.62 o 
  -1   9  18      807.74      825.51     33.13 o 
   0   9  18     1104.10     1182.86     39.82 o 
   1   9  18       19.93       46.30     22.35 o 
   3   9  18     3076.40     3176.04    131.56 o 
   4   9  18      958.99      995.08     60.11 o 
   5   9  18       23.48       32.54     38.43 o 
   6   9  18     2826.57     3102.74     96.23 o 
   7   9  18      892.87      892.87     63.57 o 
   8   9  18      852.13      804.37     63.23 o 
 -11  10  18      419.61      501.02     55.08 o 
 -10  10  18      226.39      351.73     49.02 o 
  -9  10  18     1077.15     1179.17     92.71 o 
  -8  10  18      109.85       56.90     51.88 o 
  -7  10  18       19.59       32.53     48.01 o 
  -6  10  18     5300.03     5456.29    120.56 o 
  -5  10  18     4568.12     4614.24     83.21 o 
  -4  10  18       16.78       16.59     23.24 o 
  -3  10  18      590.24      525.97     36.15 o 
  -2  10  18      412.64      394.59     31.87 o 
  -1  10  18      371.16      366.41     31.38 o 
   0  10  18       65.09       51.79     20.49 o 
   1  10  18     1089.63     1028.16     42.22 o 
   2  10  18      378.30      289.11     57.92 o 
   3  10  18      601.27      530.58     73.14 o 
   4  10  18     4651.27     4523.56    164.54 o 
   5  10  18       10.09       66.46     40.38 o 
   6  10  18       34.99      -11.43     40.98 o 
   7  10  18      121.91      103.36     87.69 o 
   8  10  18      113.50      130.01     72.47 o 
 -11  11  18       18.69       50.72     44.96 o 
 -10  11  18        8.02      -12.90     49.73 o 
  -9  11  18       13.93       61.22     56.92 o 
  -8  11  18       32.90       61.74     37.17 o 
  -7  11  18     1907.19     1939.21    105.70 o 
  -6  11  18     1574.94     1406.69     89.93 o 
  -5  11  18      383.38      382.60     32.03 o 
  -4  11  18     2227.33     2199.15     58.37 o 
  -3  11  18      491.33      501.98     35.14 o 
  -2  11  18      224.78      271.77     30.41 o 
  -1  11  18      464.09      398.38     32.97 o 
   0  11  18      470.10      502.48     29.92 o 
   1  11  18        3.66       72.11     47.61 o 
   2  11  18       30.11      -37.55     47.83 o 
   4  11  18     1435.77     1376.67     98.88 o 
   5  11  18      355.92      321.74     49.87 o 
   6  11  18      128.70       78.09     44.24 o 
   7  11  18       12.33      -51.16     51.16 o 
 -10  12  18       90.86       57.02     62.29 o 
  -9  12  18      353.87      268.45     68.31 o 
  -8  12  18     1281.00     1083.94     90.18 o 
  -7  12  18      892.30      810.70     77.29 o 
  -6  12  18     2493.61     2383.79    168.64 o 
  -5  12  18     2573.71     2551.44     63.34 o 
  -4  12  18        4.40       32.71     26.94 o 
  -3  12  18      818.59      846.60     56.60 o 
  -2  12  18      102.91      102.83     29.08 o 
  -1  12  18        2.97      -21.86     27.78 o 
   0  12  18     1068.07      975.25     74.08 o 
   1  12  18      150.28      160.32     59.39 o 
   2  12  18     1369.15     1324.61     89.56 o 
   3  12  18      558.38      521.59     75.57 o 
   4  12  18     5434.76     5518.69    191.36 o 
   5  12  18      465.94      404.71     52.51 o 
   6  12  18       50.49       32.08     45.30 o 
 -10  13  18       76.92       50.64     63.52 o 
  -9  13  18      779.79      728.59     85.10 o 
  -8  13  18     1915.42     1818.75    111.41 o 
  -7  13  18      433.65      488.79     45.88 o 
  -6  13  18     1370.72     1354.08     63.99 o 
  -5  13  18       40.61        8.14     34.26 o 
  -4  13  18     2962.99     2827.79     84.29 o 
  -3  13  18       63.14       50.32     39.30 o 
  -2  13  18        5.86       41.32     28.39 o 
  -1  13  18      369.23      365.46     50.74 o 
   0  13  18      114.99      109.35     24.46 o 
   1  13  18     2490.07     2382.58    120.28 o 
   2  13  18      833.60      787.15     84.50 o 
   3  13  18     1040.77     1044.38     97.04 o 
   4  13  18      438.67      330.45     70.47 o 
   5  13  18      474.09      491.02     57.64 o 
   6  13  18     1961.13     1949.87     85.11 o 
  -9  14  18     1091.79      521.03     69.53 o 
  -8  14  18     2353.57     2443.93     83.53 o 
  -7  14  18     3853.31     3830.41    102.67 o 
  -6  14  18        9.99       12.39     37.40 o 
  -5  14  18      542.94      569.52     50.47 o 
  -4  14  18      730.57      783.24     44.91 o 
  -3  14  18     2469.16     2360.90     65.63 o 
  -2  14  18      255.64      270.45     47.68 o 
  -1  14  18       34.41       54.11     26.32 o 
   0  14  18     2198.89     2184.32     79.83 o 
   1  14  18      237.26      207.96     66.71 o 
   2  14  18     1531.42     1324.70    100.50 o 
   3  14  18     4742.50     4833.63    175.60 o 
   4  14  18      682.03      502.90     72.00 o 
   5  14  18      438.90      457.79     56.85 o 
  -8  15  18     2055.06     1957.84     78.77 o 
  -7  15  18       65.53       -1.00     40.57 o 
  -6  15  18     1454.59     1443.26     72.33 o 
  -5  15  18      259.47      207.70     45.67 o 
  -4  15  18     3200.10     3165.88     76.76 o 
  -3  15  18      171.90      188.89     36.05 o 
  -2  15  18        2.25        5.57     33.06 o 
  -1  15  18      990.16      876.14     47.39 o 
   0  15  18      859.57      777.07    137.49 o 
   1  15  18     7355.19     7081.77    224.12 o 
   2  15  18     1608.31     1576.85    108.98 o 
   3  15  18        8.56       52.04     59.09 o 
   4  15  18      126.12       45.77     45.71 o 
  -6  16  18       42.31       48.78    111.97 o 
  -5  16  18      819.00      746.51     59.06 o 
  -4  16  18      891.41      922.95     61.54 o 
  -3  16  18     2148.62     2189.53     67.43 o 
  -2  16  18     2332.03     2359.65     84.29 o 
  -1  16  18      114.85       86.71     44.18 o 
   0  16  18     1462.72     1480.92     73.51 o 
   1  16  18       12.88      -48.47     62.28 o 
   2  16  18     2944.62     2863.50    140.98 o 
  -5  17  18      483.70      446.00     55.06 o 
  -4  17  18     5052.25     5046.18    126.85 o 
  -3  17  18      775.46      785.65     92.97 o 
  -2  17  18      297.03      262.29     38.72 o 
  -1  17  18      560.72      461.69     54.70 o 
   0  17  18      878.91      815.42     62.58 o 
   1  17  18     2617.27     2811.75    139.95 o 
 -13   1  19      413.77      387.49     65.94 o 
 -12   1  19      275.33      237.10     54.74 o 
 -11   1  19      105.53       88.80     44.63 o 
 -10   1  19      577.64      639.07     31.78 o 
  -9   1  19      378.13      416.92     24.24 o 
  -8   1  19     2100.50     2025.31     40.45 o 
  -7   1  19       82.78       84.58     17.28 o 
  -6   1  19      578.82      575.25     28.48 o 
  -5   1  19      733.81      764.31     64.28 o 
  -4   1  19      433.21      435.29     28.74 o 
  -3   1  19     2986.03     2791.06     47.30 o 
  -2   1  19     2219.31     2079.30     57.64 o 
  -1   1  19      772.51      838.83     41.18 o 
   0   1  19      204.69      192.35     29.71 o 
   1   1  19      496.36      409.57     27.88 o 
   2   1  19     1918.28     1909.97     41.25 o 
   3   1  19      180.63      221.70     21.63 o 
   4   1  19       40.24       51.49     20.02 o 
   5   1  19      119.54       77.44     24.65 o 
   6   1  19     2274.75     2400.39     75.79 o 
   7   1  19      323.22      361.91     44.35 o 
   8   1  19      416.71      432.90     31.77 o 
   9   1  19       41.79       22.36     27.42 o 
 -13   2  19      283.25      282.25     66.04 o 
 -12   2  19     1409.09     1564.89     95.09 o 
 -11   2  19      139.39      114.38     36.44 o 
 -10   2  19       30.47        7.43     25.20 o 
  -9   2  19       19.26       35.75     20.84 o 
  -8   2  19     1830.03     1923.37     44.75 o 
  -7   2  19     2297.01     2375.18     48.30 o 
  -6   2  19      688.34      740.75     36.47 o 
  -5   2  19      605.62      657.50     34.21 o 
  -4   2  19     2028.98     1905.65     59.78 o 
  -3   2  19      164.87      148.57     21.96 o 
  -2   2  19     1815.04     1914.15     39.81 o 
  -1   2  19       50.77      110.46     37.79 o 
   0   2  19      451.03      500.39     34.42 o 
   1   2  19      503.53      572.08     28.89 o 
   2   2  19      363.01      388.69     26.77 o 
   3   2  19      120.61      125.73     20.15 o 
   4   2  19      552.02      508.79     27.90 o 
   5   2  19     4926.10     5015.48     88.39 o 
   6   2  19     4409.84     4414.81    101.63 o 
   7   2  19        3.19       -3.79     34.41 o 
   8   2  19       13.39       -4.35     37.74 o 
   9   2  19       19.76      -17.43     32.98 o 
 -13   3  19     1416.54     1519.98     96.76 o 
 -12   3  19     1851.13     1829.70     97.98 o 
 -11   3  19      131.27      149.68     30.66 o 
 -10   3  19      769.59      805.07     42.95 o 
  -9   3  19     3227.36     3492.58     89.85 o 
  -8   3  19     5613.11     5557.21     81.71 o 
  -7   3  19      311.49      254.85     23.26 o 
  -6   3  19       63.63       50.21     22.37 o 
  -5   3  19       89.89       68.57     26.61 o 
  -4   3  19     5161.17     5041.60     86.88 o 
  -3   3  19    10737.63    10659.17    146.43 o 
  -2   3  19     4919.11     4724.60     69.21 o 
  -1   3  19       28.95       36.28     16.15 o 
   0   3  19     1712.72     1713.00     58.83 o 
   1   3  19    11254.29    11287.19    196.42 o 
   2   3  19     4264.41     4132.26     94.07 o 
   3   3  19      191.95      190.07     21.15 o 
   4   3  19      577.36      624.36     29.34 o 
   5   3  19      521.38      491.44     33.69 o 
   6   3  19     4144.81     4180.37     82.09 o 
   7   3  19     3082.74     3317.27    170.59 o 
   8   3  19     1047.88     1042.24     51.65 o 
   9   3  19       14.43      -27.69     38.53 o 
 -13   4  19     1088.52     1091.42     90.96 o 
 -12   4  19     3319.26     3521.34    137.45 o 
 -11   4  19      889.81      968.68     59.27 o 
 -10   4  19        5.14        6.70     26.83 o 
  -9   4  19       44.19       48.24     25.51 o 
  -8   4  19      198.94      214.19     23.63 o 
  -7   4  19     2599.85     2503.59     59.02 o 
  -6   4  19     2177.85     2152.02     53.78 o 
  -5   4  19      849.93      895.42     66.64 o 
  -4   4  19     1420.58     1388.89     44.11 o 
  -3   4  19     2122.12     2011.47     44.86 o 
  -2   4  19     6494.12     6771.44    128.10 o 
  -1   4  19       39.33       56.52     16.77 o 
   0   4  19     3395.18     3179.83    177.18 o 
   1   4  19     1646.54     1699.87     59.28 o 
   2   4  19      207.33      244.44     33.94 o 
   3   4  19       53.11      100.59     24.41 o 
   4   4  19       55.08       70.75     31.79 o 
   5   4  19     2502.29     2654.70     79.98 o 
   6   4  19     1538.24     1678.72    115.05 o 
   7   4  19     1122.11     1047.45     88.36 o 
   8   4  19       24.03       60.26     58.89 o 
   9   4  19     1056.31     1204.96    102.53 o 
 -13   5  19     4051.06     4454.86    163.72 o 
 -12   5  19      325.95      366.38     66.01 o 
 -11   5  19     1175.78     1102.99     78.60 o 
 -10   5  19       40.39       68.15     35.34 o 
  -9   5  19     4258.61     4107.17    120.54 o 
  -8   5  19     6790.53     6793.69    152.23 o 
  -7   5  19      687.48      736.03     46.69 o 
  -6   5  19     1591.31     1482.54     47.12 o 
  -5   5  19      881.29      868.30     38.56 o 
  -4   5  19     6956.46     6983.08    136.20 o 
  -3   5  19     9571.76     9769.93    120.95 o 
  -2   5  19     1107.14     1078.85     33.07 o 
  -1   5  19     3792.79     3820.80     61.48 o 
   0   5  19     2401.32     2363.74     66.39 o 
   1   5  19    12856.08    12914.55    178.90 o 
   2   5  19     3837.58     3917.02     93.37 o 
   3   5  19     1785.13     1784.18     61.63 o 
   4   5  19       52.69       18.00     30.79 o 
   5   5  19      599.02      625.75     69.06 o 
   6   5  19     4359.69     4474.79    140.35 o 
   7   5  19     2501.97     2543.92    122.31 o 
   8   5  19      235.72      254.32     69.05 o 
   9   5  19      706.64      779.74     91.18 o 
 -13   6  19      826.05      781.98     88.53 o 
 -12   6  19     7108.23     7406.95    155.65 o 
 -11   6  19     1103.55     1073.95     62.08 o 
 -10   6  19     1104.63     1214.05     99.34 o 
  -9   6  19      993.22     1034.88     89.55 o 
  -8   6  19      149.40      166.51     28.08 o 
  -7   6  19     4798.41     4888.73    109.33 o 
  -6   6  19     1071.47      497.96     52.47 o 
  -5   6  19      717.01      747.13     50.32 o 
  -4   6  19       76.00       80.88     21.59 o 
  -3   6  19     3954.31     3965.61     63.55 o 
  -2   6  19     8569.81     8621.39    110.85 o 
  -1   6  19     1929.98     1937.15     43.40 o 
   0   6  19     3649.90     3568.39     60.27 o 
   1   6  19      319.25      321.97     28.54 o 
   2   6  19       17.46       61.28     28.98 o 
   3   6  19     1320.53     1386.35     84.53 o 
   4   6  19       66.52       96.54     34.95 o 
   5   6  19     1995.51     2009.39     73.78 o 
   6   6  19     1261.50     1275.57     64.80 o 
   7   6  19      926.13     1036.85     62.42 o 
   8   6  19     1085.94     1329.19    102.58 o 
   9   6  19     1204.83     1402.44    109.06 o 
 -12   7  19       62.00       67.16     72.96 o 
 -11   7  19     1434.49     1314.23     67.33 o 
 -10   7  19      318.05      296.16     43.23 o 
  -9   7  19      853.68      785.96     53.50 o 
  -8   7  19     3717.70     3663.06    138.81 o 
  -7   7  19      372.40      492.25     42.69 o 
  -6   7  19      374.78      349.33     37.80 o 
  -5   7  19      205.64      209.25     33.70 o 
  -4   7  19     2103.46     2022.12     66.69 o 
  -3   7  19     9888.83    10015.40    125.61 o 
  -2   7  19      374.47      357.59     31.64 o
[truncated: 121,552 more chars]
